# Supplementary material for: Colocalization analysis reveals shared genetic loci contributing to gout and metabolite levels
Source: Gout Urate Cryst Depos Dis. Author manuscript; Available in PMC 2026 Jul 3. (PMC13327728; doi:10.3390/gucdd3020006)
Supplement: Supplementary Tables [file NIHMS2176352-supplement-Supplementary_Tables.xlsx]

## Sheet: Table S1
Supplemetary Table 1: Table of significant colocalisation of 1,391 metabolites from METSIM with gout loci
							Posterior probability of colocalisation hypotheses
Locus	SNP	CHR	BP (b37)	Metabolite Name	Category	Number of SNPs present in colocalisation region	H0	H1	H2	H3	H4
chr1_26.54_26.67MB	rs75511481	1	26617630	androsterone sulfate	Lipid	2773	2.9535e-44	0.00473729	5.53397e-44	0.00788888	0.987374
chr1_26.54_26.67MB	rs75511481	1	26617630	epiandrosterone sulfate	Lipid	2773	1.11168e-43	0.0178309	1.36007e-43	0.0208536	0.961315
chr1_26.54_26.67MB	rs75511481	1	26617630	5alpha-androstan-3alpha,17beta-diol monosulfate (1)	Lipid	2770	6.07232e-45	0.000973974	2.97683e-44	0.00377946	0.995247
chr1_26.54_26.67MB	rs75511481	1	26617630	5alpha-androstan-3beta,17beta-diol monosulfate (2)	Lipid	2781	1.56713e-43	0.0251361	1.28071e-43	0.0195867	0.955277
chr1_26.54_26.67MB	rs75511481	1	26617630	glycodeoxycholate 3-sulfate	Lipid	2773	7.09099e-43	0.113736	1.63128e-43	0.025304	0.86096
chr1_26.54_26.67MB	rs75511481	1	26617630	glycochenodeoxycholate glucuronide (1)	Lipid	2771	6.13153e-45	0.000983471	1.8118e-44	0.00190894	0.997108
chr1_26.54_26.67MB	rs75511481	1	26617630	linoleoyl-linoleoyl-glycerol (18:2/18:2) [1]*	Lipid	2767	5.62175e-43	0.0901704	8.16016e-44	0.0121909	0.897639
chr1_26.54_26.67MB	rs75511481	1	26617630	11beta-hydroxyandrosterone glucuronide	Lipid	2770	5.44356e-43	0.0873124	2.77621e-43	0.0436603	0.869027
chr1_26.54_26.67MB	rs75511481	1	26617630	trans-4-hydroxyproline	Amino_Acid	2773	7.81347e-44	0.0125325	2.28918e-44	0.00268697	0.984781
chr1_26.54_26.67MB	rs75511481	1	26617630	X - 11444	Uncharacterized	2771	1.6966e-44	0.00272128	1.20434e-43	0.0183382	0.978941
chr1_26.54_26.67MB	rs75511481	1	26617630	X - 12798	Uncharacterized	2773	1.59087e-43	0.0255168	4.06079e-44	0.00554439	0.968939
chr1_26.54_26.67MB	rs75511481	1	26617630	X - 17612	Uncharacterized	2786	2.70734e-43	0.0434245	6.50298e-44	0.00948341	0.947092
chr1_26.94_27.91MB	rs79598313	1	27284913	5alpha-androstan-3alpha,17beta-diol monosulfate (1)	Lipid	2024	6.7034e-51	0.0254268	3.94575e-50	0.148841	0.825732
chr1_26.94_27.91MB	rs79598313	1	27284913	5alpha-androstan-3beta,17beta-diol monosulfate (2)	Lipid	1981	1.01771e-50	0.0386032	8.1214e-51	0.0298739	0.931523
chr1_26.94_27.91MB	rs79598313	1	27284913	glycochenodeoxycholate glucuronide (1)	Lipid	1964	2.41507e-51	0.00916064	1.09838e-50	0.0407129	0.950127
chr1_26.94_27.91MB	rs79598313	1	27284913	11beta-hydroxyandrosterone glucuronide	Lipid	1973	5.69955e-51	0.0216191	4.25266e-51	0.0151676	0.963213
chr1_26.94_27.91MB	rs79598313	1	27284913	thyroxine	Amino_Acid	1977	1.92889e-50	0.0731652	5.34377e-51	0.0193621	0.907473
chr1_26.94_27.91MB	rs79598313	1	27284913	X - 12798	Uncharacterized	1966	2.04891e-50	0.0777175	5.35413e-51	0.019406	0.902876
chr1_48.47_48.96MB	rs11587740	1	48661823	1-ribosyl-imidazoleacetate*	Amino_Acid	3400	6.43329e-05	0.113997	4.26854e-05	0.0748271	0.811069
chr1_50.77_51.53MB	rs6658904	1	51106975	1-oleoyl-GPG (18:1)*	Lipid	2195	1.82463e-06	0.0671962	1.47409e-06	0.0534075	0.879393
chr1_50.77_51.53MB	rs6658904	1	51106975	dopamine 4-sulfate	Amino_Acid	2170	2.06261e-06	0.0759603	1.98433e-06	0.0722257	0.85181
chr1_91.48_91.59MB	rs469882	1	91530432	carotene diol (1)	Cofactors_and_Vitamins	3654	0.000705626	0.124453	0.000283806	0.0492304	0.825327
chr1_91.48_91.59MB	rs469882	1	91530432	retinol (Vitamin A)	Cofactors_and_Vitamins	3654	0.000468558	0.0826411	0.000209939	0.036147	0.880533
chr1_91.48_91.59MB	rs469882	1	91530432	X - 23639	Uncharacterized	3654	0.000290146	0.051174	0.000255234	0.0441122	0.904168
chr1_110.08_110.18MB	rs116831366	1	110130030	flavin adenine dinucleotide (FAD)	Cofactors_and_Vitamins	2937	0.000585775	0.134117	0.000192735	0.0433061	0.821799
chr1_110.08_110.18MB	rs116831366	1	110130030	X - 12689	Uncharacterized	2939	0.000234692	0.0537342	0.000219114	0.0492709	0.896541
chr1_110.08_110.18MB	rs116831366	1	110130030	X - 24728	Uncharacterized	2944	0.000236155	0.0540684	0.000165218	0.0369185	0.908612
chr1_110.31_110.42MB	rs2938616	1	110364275	flavin adenine dinucleotide (FAD)	Cofactors_and_Vitamins	2910	0.000580779	0.132632	0.000232295	0.0522348	0.81432
chr1_110.31_110.42MB	rs2938616	1	110364275	X - 12689	Uncharacterized	2912	0.000236666	0.0540474	0.000183493	0.0409997	0.904533
chr1_110.31_110.42MB	rs2938616	1	110364275	X - 24728	Uncharacterized	2926	0.000236504	0.0540108	0.000159573	0.0355318	0.910061
chr1_120.16_120.32MB	rs12064784	1	120272120	N2-methylguanosine	Nucleotide	2380	9.51001e-07	0.105709	5.77041e-07	0.0633101	0.83098
chr1_120.16_120.32MB	rs12064784	1	120272120	2R,3R-dihydroxybutyrate	Lipid	2372	1.31243e-06	0.145884	2.40687e-07	0.0259254	0.828189
chr1_120.16_120.32MB	rs12064784	1	120272120	picolinoylglycine	Lipid	2371	1.47496e-06	0.163949	3.08263e-07	0.0334624	0.802587
chr1_154.08_154.48MB_A	rs35950207	1	154291958	1,5-anhydroglucitol (1,5-AG)	Carbohydrate	2539	1.59285e-07	0.0123165	6.69664e-07	0.0508441	0.936839
chr1_154.08_154.48MB_A	rs35950207	1	154291958	arabonate/xylonate	Carbohydrate	2539	3.65514e-15	2.82628e-10	1.65972e-07	0.0118454	0.988154
chr1_154.08_154.48MB_A	rs35950207	1	154291958	arabitol/xylitol	Carbohydrate	2539	1.45294e-13	1.12347e-08	1.66722e-07	0.0119034	0.988096
chr1_154.61_156.1MB	rs9426886	1	155151754	epiandrosterone sulfate	Lipid	2121	6.23056e-65	0.0549112	1.14973e-64	0.100483	0.844606
chr1_154.61_156.1MB	rs9426886	1	155151754	perfluorooctanesulfonate (PFOS)	Xenobiotics	2121	3.40436e-65	0.0300033	2.22075e-65	0.0186205	0.951376
chr1_154.61_156.1MB	rs9426886	1	155151754	2,6-dihydroxybenzoic acid	Xenobiotics	2121	3.84482e-66	0.00338851	1.20402e-65	0.00962429	0.986987
chr1_154.61_156.1MB	rs9426886	1	155151754	X - 11315	Uncharacterized	2129	1.19292e-66	0.00105135	9.75187e-66	0.00760316	0.991345
chr1_154.61_156.1MB	rs9426886	1	155151754	X - 21285	Uncharacterized	2130	3.02503e-65	0.0266602	1.23395e-64	0.107885	0.865455
chr1_154.61_156.1MB	rs9426886	1	155151754	X - 24328	Uncharacterized	2125	1.47074e-64	0.129619	5.86145e-65	0.0508385	0.819542
chr1_154.61_156.1MB	rs9426886	1	155151754	X - 24546	Uncharacterized	2117	1.95587e-65	0.0172374	4.90899e-65	0.0423234	0.940439
chr1_162.48_162.63MB	rs10799848	1	162572508	gulonate*	Cofactors_and_Vitamins	3783	0.000132549	0.114179	4.31019e-05	0.036279	0.849366
chr1_162.48_162.63MB	rs10799848	1	162572508	malate	Energy	3779	0.000136121	0.117256	6.97046e-05	0.0592208	0.823317
chr1_175.02_175.13MB	rs7552526	1	175075759	methylnaphthyl sulfate (1)*	Xenobiotics	3460	0.00241176	0.0386783	0.00594903	0.0945483	0.858413
chr1_177.79_177.96MB	rs633715	1	177852580	X - 17340	Uncharacterized	3188	3.60319e-05	0.125261	1.35015e-05	0.046108	0.828582
chr2_15.68_15.87MB	rs807624	2	15782471	1-methylurate	Xenobiotics	3786	4.43411e-05	0.0476468	5.30867e-05	0.0561483	0.896107
chr2_26.91_28.71MB	rs1260326	2	27730940	3-methyl-2-oxovalerate	Amino_Acid	2198	5.77949e-158	0.00101449	2.17407e-157	0.00282004	0.996165
chr2_26.91_28.71MB	rs1260326	2	27730940	indolelactate	Amino_Acid	2198	3.15208e-160	5.53294e-06	2.05954e-157	0.0026178	0.997377
chr2_26.91_28.71MB	rs1260326	2	27730940	4-methyl-2-oxopentanoate	Amino_Acid	2198	4.32805e-156	0.0759715	1.60602e-156	0.0272942	0.896734
chr2_26.91_28.71MB	rs1260326	2	27730940	1-stearoyl-2-arachidonoyl-GPI (18:0/20:4)	Lipid	2198	2.40402e-157	0.00421985	8.07246e-157	0.0131872	0.982593
chr2_26.91_28.71MB	rs1260326	2	27730940	1-myristoyl-2-palmitoyl-GPC (14:0/16:0)	Lipid	2199	4.46953e-158	0.000784549	1.04818e-157	0.000841536	0.998374
chr2_26.91_28.71MB	rs1260326	2	27730940	erythritol	Xenobiotics	2198	1.38834e-156	0.0243699	5.27647e-157	0.00829461	0.967336
chr2_26.91_28.71MB	rs1260326	2	27730940	1-oleoylglycerol (18:1)	Lipid	2198	7.34187e-158	0.00128874	1.38824e-157	0.00143954	0.997272
chr2_26.91_28.71MB	rs1260326	2	27730940	propionylcarnitine (C3)	Lipid	2198	2.49411e-156	0.0437799	1.16254e-156	0.0194697	0.93675
chr2_26.91_28.71MB	rs1260326	2	27730940	docosapentaenoate (n3 DPA; 22:5n3)	Lipid	2198	3.64452e-156	0.0639733	8.2082e-157	0.0134855	0.922541
chr2_26.91_28.71MB	rs1260326	2	27730940	10-undecenoate (11:1n1)	Lipid	2198	5.17801e-156	0.0908912	1.5996e-156	0.0271963	0.881913
chr2_26.91_28.71MB	rs1260326	2	27730940	N-acetyltryptophan	Amino_Acid	2199	5.548e-159	9.73857e-05	1.86094e-157	0.00226893	0.997634
chr2_26.91_28.71MB	rs1260326	2	27730940	1-palmitoyl-GPC (16:0)	Lipid	2198	5.52651e-159	9.70084e-05	1.35546e-157	0.00138075	0.998522
chr2_26.91_28.71MB	rs1260326	2	27730940	1-stearoyl-GPC (18:0)	Lipid	2198	3.62145e-156	0.0635683	1.0381e-156	0.017303	0.919129
chr2_26.91_28.71MB	rs1260326	2	27730940	gamma-glutamylthreonine	Peptide	2200	1.5214e-158	0.000267055	3.4575e-156	0.0597506	0.939982
chr2_26.91_28.71MB	rs1260326	2	27730940	erythronate*	Carbohydrate	2198	1.88647e-157	0.00331138	9.1215e-157	0.0150296	0.981659
chr2_26.91_28.71MB	rs1260326	2	27730940	1-myristoyl-GPC (14:0)	Lipid	2198	1.13387e-164	1.99032e-10	6.13395e-158	7.67864e-05	0.999923
chr2_26.91_28.71MB	rs1260326	2	27730940	1-linolenoylglycerol (18:3)	Lipid	2199	9.23881e-161	1.62172e-06	1.22413e-157	0.0011499	0.998848
chr2_26.91_28.71MB	rs1260326	2	27730940	1-stearoyl-GPE (18:0)	Lipid	2199	1.13336e-164	1.98941e-10	1.7237e-157	0.00202769	0.997972
chr2_26.91_28.71MB	rs1260326	2	27730940	1-stearoyl-GPG (18:0)	Lipid	2208	1.78314e-157	0.00313	1.76925e-157	0.00211087	0.994759
chr2_26.91_28.71MB	rs1260326	2	27730940	1-palmitoleoyl-GPC (16:1)*	Lipid	2198	3.14283e-160	5.51671e-06	7.25197e-158	0.000273238	0.999721
chr2_26.91_28.71MB	rs1260326	2	27730940	2-hydroxy-3-methylvalerate	Amino_Acid	2198	1.19271e-157	0.0020936	3.63357e-157	0.00538558	0.992521
chr2_26.91_28.71MB	rs1260326	2	27730940	1-dihomo-linolenoyl-GPC (20:3n3 or 6)*	Lipid	2198	2.0316e-156	0.0356613	1.79726e-156	0.030614	0.933725
chr2_26.91_28.71MB	rs1260326	2	27730940	2-palmitoyl-GPC (16:0)*	Lipid	2198	1.10402e-156	0.0193793	3.92723e-157	0.00591887	0.974702
chr2_26.91_28.71MB	rs1260326	2	27730940	2-myristoyl-GPC (14:0)*	Lipid	2198	1.13393e-164	1.99042e-10	5.99275e-158	5.19765e-05	0.999948
chr2_26.91_28.71MB	rs1260326	2	27730940	1-palmitoyl-GPE (16:0)	Lipid	2199	4.51181e-163	7.91971e-09	1.20167e-157	0.00111044	0.99889
chr2_26.91_28.71MB	rs1260326	2	27730940	1-oleoyl-GPE (18:1)	Lipid	2199	5.54737e-159	9.73746e-05	1.10877e-157	0.000947309	0.998955
chr2_26.91_28.71MB	rs1260326	2	27730940	1-linoleoyl-GPE (18:2)*	Lipid	2198	2.69755e-158	0.000473508	1.66543e-157	0.00192578	0.997601
chr2_26.91_28.71MB	rs1260326	2	27730940	1-arachidonoyl-GPE (20:4n6)*	Lipid	2198	9.13825e-157	0.0160406	5.65187e-157	0.00894587	0.975013
chr2_26.91_28.71MB	rs1260326	2	27730940	1-myristoylglycerol (14:0)	Lipid	2194	4.53039e-163	7.95233e-09	6.10822e-158	7.2266e-05	0.999928
chr2_26.91_28.71MB	rs1260326	2	27730940	glycerophosphoethanolamine	Lipid	2198	1.90761e-156	0.0334848	3.74082e-156	0.064762	0.901753
chr2_26.91_28.71MB	rs1260326	2	27730940	2-palmitoyl-GPE (16:0)*	Lipid	2198	1.60595e-158	0.000281897	8.63514e-158	0.000516549	0.999202
chr2_26.91_28.71MB	rs1260326	2	27730940	2-linoleoyl-GPE (18:2)*	Lipid	2198	3.65398e-156	0.0641394	9.80131e-157	0.016285	0.919576
chr2_26.91_28.71MB	rs1260326	2	27730940	1-palmitoleoyl-GPE (16:1)*	Lipid	2199	6.5242e-158	0.00114521	4.32597e-157	0.00660124	0.992254
chr2_26.91_28.71MB	rs1260326	2	27730940	1-stearoyl-2-oleoyl-GPE (18:0/18:1)	Lipid	2201	4.52729e-163	7.94689e-09	6.13455e-158	7.68922e-05	0.999923
chr2_26.91_28.71MB	rs1260326	2	27730940	1-palmitoyl-2-linoleoyl-GPE (16:0/18:2)	Lipid	2199	3.1698e-160	5.56405e-06	7.45385e-158	0.00030871	0.999686
chr2_26.91_28.71MB	rs1260326	2	27730940	cyclo(leu-pro)	Peptide	2200	4.34924e-157	0.00763435	7.25239e-157	0.0117497	0.980616
chr2_26.91_28.71MB	rs1260326	2	27730940	succinylcarnitine (C4-DC)	Energy	2199	7.19343e-156	0.126268	1.95342e-156	0.0334488	0.840283
chr2_26.91_28.71MB	rs1260326	2	27730940	taurocholenate sulfate*	Lipid	2198	5.47677e-159	9.61354e-05	8.10541e-157	0.013241	0.986663
chr2_26.91_28.71MB	rs1260326	2	27730940	1-docosahexaenoyl-GPE (22:6)*	Lipid	2198	1.23304e-158	0.000216439	1.2029e-157	0.00111282	0.998671
chr2_26.91_28.71MB	rs1260326	2	27730940	2-docosahexaenoyl-GPE (22:6)*	Lipid	2206	9.46137e-157	0.0166078	2.79867e-157	0.00393313	0.979459
chr2_26.91_28.71MB	rs1260326	2	27730940	1-docosapentaenoyl-GPC (22:5n3)*	Lipid	2198	3.16453e-160	5.5548e-06	6.47137e-158	0.000136081	0.999858
chr2_26.91_28.71MB	rs1260326	2	27730940	4-hydroxy-2-oxoglutaric acid	Lipid	2205	3.12701e-160	5.48893e-06	5.46947e-157	0.00860934	0.991385
chr2_26.91_28.71MB	rs1260326	2	27730940	S-methylcysteine sulfoxide	Amino_Acid	2198	8.32732e-156	0.146172	1.93407e-156	0.0331287	0.820699
chr2_26.91_28.71MB	rs1260326	2	27730940	oleoyl-linoleoyl-glycerol (18:1/18:2) [1]	Lipid	2198	3.16152e-160	5.5495e-06	1.89262e-157	0.00232451	0.99767
chr2_26.91_28.71MB	rs1260326	2	27730940	oleoyl-linoleoyl-glycerol (18:1/18:2) [2]	Lipid	2198	1.37206e-161	2.40843e-07	6.29102e-158	0.000104386	0.999895
chr2_26.91_28.71MB	rs1260326	2	27730940	2-O-methylascorbic acid	Cofactors_and_Vitamins	2198	1.394e-156	0.0244694	4.9771e-157	0.00776868	0.967762
chr2_26.91_28.71MB	rs1260326	2	27730940	mannonate*	Xenobiotics	2198	5.26922e-210	9.24922e-56	5.69996e-158	5.30725e-07	0.999999
chr2_26.91_28.71MB	rs1260326	2	27730940	2-stearoyl-GPE (18:0)*	Lipid	2199	7.30641e-157	0.0128252	5.40075e-157	0.00850142	0.978673
chr2_26.91_28.71MB	rs1260326	2	27730940	1-eicosapentaenoyl-GPE (20:5)*	Lipid	2199	5.93611e-157	0.0104198	2.40057e-157	0.00322744	0.986353
chr2_26.91_28.71MB	rs1260326	2	27730940	1-linolenoyl-GPC (18:3)*	Lipid	2198	5.74745e-158	0.00100887	7.97879e-158	0.000401951	0.998589
chr2_26.91_28.71MB	rs1260326	2	27730940	1-dihomo-linolenoyl-GPE (20:3n3 or 6)*	Lipid	2198	1.58212e-158	0.000277714	1.14535e-156	0.0191241	0.980598
chr2_26.91_28.71MB	rs1260326	2	27730940	1-linolenoyl-GPE (18:3)*	Lipid	2207	1.74426e-157	0.00306175	1.29275e-157	0.00127353	0.995665
chr2_26.91_28.71MB	rs1260326	2	27730940	1-palmitoyl-GPG (16:0)*	Lipid	2198	2.49201e-156	0.0437429	4.99844e-157	0.00782547	0.948432
chr2_26.91_28.71MB	rs1260326	2	27730940	1-stearoyl-2-oleoyl-GPC (18:0/18:1)	Lipid	2199	3.61057e-156	0.0633773	1.12829e-156	0.0188875	0.917735
chr2_26.91_28.71MB	rs1260326	2	27730940	1-(1-enyl-stearoyl)-2-oleoyl-GPC (P-18:0/18:1)	Lipid	2207	3.04578e-157	0.00534635	7.25488e-157	0.0117518	0.982902
chr2_26.91_28.71MB	rs1260326	2	27730940	1-(1-enyl-stearoyl)-2-arachidonoyl-GPC (P-18:0/20:4)	Lipid	2199	1.20194e-157	0.0021098	2.55696e-157	0.00349391	0.994396
chr2_26.91_28.71MB	rs1260326	2	27730940	2-hydroxybutyrate/2-hydroxyisobutyrate	Amino_Acid	2199	5.48325e-159	9.62492e-05	3.5512e-157	0.00523886	0.994665
chr2_26.91_28.71MB	rs1260326	2	27730940	1-palmitoleoylglycerol (16:1)*	Lipid	2204	4.52309e-163	7.9395e-09	6.50503e-158	0.00014199	0.999858
chr2_26.91_28.71MB	rs1260326	2	27730940	2-palmitoleoylglycerol (16:1)*	Lipid	2183	2.85495e-156	0.0501138	3.14255e-156	0.0542665	0.89562
chr2_26.91_28.71MB	rs1260326	2	27730940	1-stearoyl-2-linoleoyl-GPE (18:0/18:2)*	Lipid	2199	4.54029e-163	7.96971e-09	6.85418e-158	0.000203338	0.999797
chr2_26.91_28.71MB	rs1260326	2	27730940	1-stearoyl-2-arachidonoyl-GPE (18:0/20:4)	Lipid	2199	5.5565e-159	9.75349e-05	2.95428e-157	0.00419003	0.995712
chr2_26.91_28.71MB	rs1260326	2	27730940	1-palmitoyl-2-palmitoleoyl-GPC (16:0/16:1)*	Lipid	2198	3.14398e-160	5.51871e-06	8.28636e-158	0.00045499	0.999539
chr2_26.91_28.71MB	rs1260326	2	27730940	1-palmitoyl-2-arachidonoyl-GPE (16:0/20:4)*	Lipid	2199	2.03788e-158	0.000357716	3.45426e-157	0.0050688	0.994573
chr2_26.91_28.71MB	rs1260326	2	27730940	1-palmitoyl-2-docosahexaenoyl-GPE (16:0/22:6)*	Lipid	2199	1.37312e-161	2.41028e-07	7.50197e-158	0.00031716	0.999683
chr2_26.91_28.71MB	rs1260326	2	27730940	1-stearoyl-2-docosahexaenoyl-GPE (18:0/22:6)*	Lipid	2201	2.17361e-166	3.8154e-12	5.93415e-158	4.16811e-05	0.999958
chr2_26.91_28.71MB	rs1260326	2	27730940	gamma-tocopherol/beta-tocopherol	Cofactors_and_Vitamins	2197	3.03257e-157	0.00532317	2.98879e-157	0.0042559	0.990421
chr2_26.91_28.71MB	rs1260326	2	27730940	1-(1-enyl-palmitoyl)-2-oleoyl-GPC (P-16:0/18:1)*	Lipid	2199	5.54829e-159	9.73907e-05	1.8849e-157	0.00231103	0.997592
chr2_26.91_28.71MB	rs1260326	2	27730940	1-(1-enyl-palmitoyl)-2-linoleoyl-GPC (P-16:0/18:2)*	Lipid	2199	9.54027e-159	0.000167463	1.10518e-157	0.000941071	0.998891
chr2_26.91_28.71MB	rs1260326	2	27730940	1-(1-enyl-palmitoyl)-2-arachidonoyl-GPC (P-16:0/20:4)*	Lipid	2199	5.05484e-156	0.0887291	2.9397e-156	0.0507409	0.86053
chr2_26.91_28.71MB	rs1260326	2	27730940	1-palmityl-2-oleoyl-GPC (O-16:0/18:1)*	Lipid	2199	3.06008e-160	5.37145e-06	1.76094e-156	0.0299403	0.970054
chr2_26.91_28.71MB	rs1260326	2	27730940	lactosyl-N-palmitoyl-sphingosine (d18:1/16:0)	Lipid	2198	7.46131e-157	0.0130971	2.81586e-157	0.00395982	0.982943
chr2_26.91_28.71MB	rs1260326	2	27730940	1-margaroyl-2-oleoyl-GPC (17:0/18:1)*	Lipid	2199	1.11569e-156	0.0195841	7.42814e-157	0.0120705	0.968345
chr2_26.91_28.71MB	rs1260326	2	27730940	1-stearoyl-2-dihomo-linolenoyl-GPC (18:0/20:3n3 or 6)*	Lipid	2199	5.13538e-157	0.00901428	8.1414e-156	0.142059	0.848926
chr2_26.91_28.71MB	rs1260326	2	27730940	palmitoyl-linoleoyl-glycerol (16:0/18:2) [1]*	Lipid	2206	3.42189e-158	0.000600654	2.31963e-157	0.00307539	0.996324
chr2_26.91_28.71MB	rs1260326	2	27730940	palmitoleoyl-oleoyl-glycerol (16:1/18:1) [1]*	Lipid	2197	2.46852e-157	0.00433307	5.5479e-156	0.0964847	0.899182
chr2_26.91_28.71MB	rs1260326	2	27730940	palmitoleoyl-oleoyl-glycerol (16:1/18:1) [2]*	Lipid	2204	1.87631e-156	0.0329354	4.32792e-156	0.0750773	0.891987
chr2_26.91_28.71MB	rs1260326	2	27730940	palmitoyl-linoleoyl-glycerol (16:0/18:2) [2]*	Lipid	2205	4.28176e-162	7.5159e-08	6.85866e-158	0.000204125	0.999796
chr2_26.91_28.71MB	rs1260326	2	27730940	1-oleoyl-2-linoleoyl-GPE (18:1/18:2)*	Lipid	2199	3.47129e-156	0.0609326	1.09012e-156	0.0182144	0.920853
chr2_26.91_28.71MB	rs1260326	2	27730940	1-(1-enyl-stearoyl)-2-linoleoyl-GPC (P-18:0/18:2)*	Lipid	2199	4.51593e-158	0.000792695	2.1687e-157	0.00281039	0.996397
chr2_26.91_28.71MB	rs1260326	2	27730940	1-myristoyl-2-linoleoyl-GPC (14:0/18:2)*	Lipid	2199	4.52656e-163	7.94561e-09	6.78846e-158	0.00019179	0.999808
chr2_26.91_28.71MB	rs1260326	2	27730940	1-myristoyl-2-arachidonoyl-GPC (14:0/20:4)*	Lipid	2199	4.5311e-163	7.95358e-09	6.30284e-158	0.000106462	0.999894
chr2_26.91_28.71MB	rs1260326	2	27730940	1-myristoyl-2-docosahexaenoyl-GPC (14:0/22:6)*	Lipid	2199	4.50927e-163	7.91526e-09	6.28768e-158	0.000103798	0.999896
chr2_26.91_28.71MB	rs1260326	2	27730940	1-stearoyl-2-docosapentaenoyl-GPC (18:0/22:5n3)*	Lipid	2198	2.17219e-166	3.81291e-12	5.92901e-158	4.07775e-05	0.999959
chr2_26.91_28.71MB	rs1260326	2	27730940	1-stearoyl-2-docosapentaenoyl-GPC (18:0/22:5n6)*	Lipid	2196	5.61941e-158	0.000986392	1.64748e-156	0.0279477	0.971066
chr2_26.91_28.71MB	rs1260326	2	27730940	1-palmitoyl-2-adrenoyl-GPC (16:0/22:4)*	Lipid	2199	3.14324e-160	5.51741e-06	9.84693e-158	0.000729195	0.999265
chr2_26.91_28.71MB	rs1260326	2	27730940	1-stearoyl-2-adrenoyl-GPC (18:0/22:4)*	Lipid	2199	1.93387e-156	0.0339458	4.36535e-156	0.0757359	0.890318
chr2_26.91_28.71MB	rs1260326	2	27730940	1-(1-enyl-palmitoyl)-2-palmitoleoyl-GPC (P-16:0/16:1)*	Lipid	2199	3.17436e-160	5.57205e-06	6.46847e-158	0.000135571	0.999859
chr2_26.91_28.71MB	rs1260326	2	27730940	1-(1-enyl-palmitoyl)-2-myristoyl-GPC (P-16:0/14:0)*	Lipid	2207	2.85826e-157	0.00501719	3.9485e-156	0.0683826	0.9266
chr2_26.91_28.71MB	rs1260326	2	27730940	1-(1-enyl-palmitoyl)-2-palmitoyl-GPC (P-16:0/16:0)*	Lipid	2199	3.85096e-157	0.0067597	2.43963e-157	0.0032924	0.989948
chr2_26.91_28.71MB	rs1260326	2	27730940	phosphatidylcholine (16:0/22:5n3, 18:1/20:4)*	Lipid	2198	1.24058e-158	0.000217763	1.68236e-157	0.00195528	0.997827
chr2_26.91_28.71MB	rs1260326	2	27730940	1-oleoyl-2-arachidonoyl-GPE (18:1/20:4)*	Lipid	2204	1.76531e-157	0.00309871	4.28437e-157	0.00653011	0.990371
chr2_26.91_28.71MB	rs1260326	2	27730940	1-oleoyl-2-docosahexaenoyl-GPE (18:1/22:6)*	Lipid	2205	4.62595e-157	0.00812007	1.18998e-156	0.0199162	0.971964
chr2_26.91_28.71MB	rs1260326	2	27730940	1-palmitoleoyl-2-linolenoyl-GPC (16:1/18:3)*	Lipid	2208	9.29078e-161	1.63084e-06	1.2257e-157	0.00115267	0.998846
chr2_26.91_28.71MB	rs1260326	2	27730940	phosphatidylcholine (14:0/14:0, 16:0/12:0)	Lipid	2195	3.05428e-156	0.0536127	6.81226e-157	0.0110224	0.935365
chr2_26.91_28.71MB	rs1260326	2	27730940	phosphatidylcholine (15:0/18:1, 17:0/16:1, 16:0/17:1)*	Lipid	2199	4.73388e-157	0.00830953	4.48583e-157	0.0068893	0.984801
chr2_26.91_28.71MB	rs1260326	2	27730940	phosphatidylcholine (18:0/20:2, 20:0/18:2)*	Lipid	2197	4.7577e-156	0.0835134	2.75566e-156	0.0475019	0.868985
chr2_26.91_28.71MB	rs1260326	2	27730940	1-myristoyl-2-eicosapentaenoyl-GPC (14:0/20:5)*	Lipid	2206	2.07057e-158	0.000363453	1.08631e-157	0.000908112	0.998728
chr2_26.91_28.71MB	rs1260326	2	27730940	palmitoyl-oleoyl-glycerol (16:0/18:1) [1]*	Lipid	2191	4.59403e-160	8.06403e-06	3.12039e-156	0.053827	0.946165
chr2_26.91_28.71MB	rs1260326	2	27730940	palmitoyl-oleoyl-glycerol (16:0/18:1) [2]*	Lipid	2210	9.32543e-161	1.63692e-06	6.77479e-158	0.00018939	0.999809
chr2_26.91_28.71MB	rs1260326	2	27730940	oleoyl-oleoyl-glycerol (18:1/18:1) [1]*	Lipid	2200	8.04987e-162	1.41302e-07	6.59237e-158	0.000157336	0.999843
chr2_26.91_28.71MB	rs1260326	2	27730940	oleoyl-oleoyl-glycerol (18:1/18:1) [2]*	Lipid	2211	2.43795e-160	4.2794e-06	9.24944e-158	0.000624211	0.999372
chr2_26.91_28.71MB	rs1260326	2	27730940	linoleoyl-arachidonoyl-glycerol (18:2/20:4) [1]*	Lipid	2209	4.16305e-157	0.00730752	2.18188e-157	0.00284007	0.989852
chr2_26.91_28.71MB	rs1260326	2	27730940	linoleoyl-arachidonoyl-glycerol (18:2/20:4) [2]*	Lipid	2202	1.55272e-159	2.72553e-05	6.83788e-158	0.000200502	0.999772
chr2_26.91_28.71MB	rs1260326	2	27730940	linoleoyl-linolenoyl-glycerol (18:2/18:3) [2]*	Lipid	2200	4.82096e-160	8.46237e-06	2.20657e-157	0.00287615	0.997115
chr2_26.91_28.71MB	rs1260326	2	27730940	linoleoyl-docosahexaenoyl-glycerol (18:2/22:6) [2]*	Lipid	2196	3.34146e-156	0.0586537	1.14146e-156	0.0191141	0.922232
chr2_26.91_28.71MB	rs1260326	2	27730940	palmitoleoyl-linoleoyl-glycerol (16:1/18:2) [1]*	Lipid	2205	1.54286e-163	2.70824e-09	7.53419e-158	0.000322822	0.999677
chr2_26.91_28.71MB	rs1260326	2	27730940	diacylglycerol (14:0/18:1, 16:0/16:1) [1]*	Lipid	2203	8.82664e-160	1.54937e-05	2.3324e-156	0.0399813	0.960003
chr2_26.91_28.71MB	rs1260326	2	27730940	diacylglycerol (14:0/18:1, 16:0/16:1) [2]*	Lipid	2201	8.73142e-160	1.53265e-05	2.28219e-156	0.039099	0.960886
chr2_26.91_28.71MB	rs1260326	2	27730940	oleoyl-arachidonoyl-glycerol (18:1/20:4) [1]*	Lipid	2203	1.1382e-164	1.99792e-10	6.02824e-158	5.82132e-05	0.999942
chr2_26.91_28.71MB	rs1260326	2	27730940	oleoyl-arachidonoyl-glycerol (18:1/20:4) [2]*	Lipid	2205	4.26726e-162	7.49044e-08	6.26127e-158	9.91584e-05	0.999901
chr2_26.91_28.71MB	rs1260326	2	27730940	diacylglycerol (16:1/18:2 [2], 16:0/18:3 [1])*	Lipid	2204	1.02096e-161	1.79212e-07	9.12311e-158	0.000602008	0.999398
chr2_26.91_28.71MB	rs1260326	2	27730940	linoleoyl-linoleoyl-glycerol (18:2/18:2) [1]*	Lipid	2204	9.3956e-158	0.00164924	4.57881e-157	0.00704602	0.991305
chr2_26.91_28.71MB	rs1260326	2	27730940	diacylglycerol (12:0/18:1, 14:0/16:1, 16:0/14:1) [2]*	Lipid	2198	2.12193e-156	0.0372469	2.06074e-156	0.0352453	0.927508
chr2_26.91_28.71MB	rs1260326	2	27730940	1-palmityl-2-palmitoyl-GPC (O-16:0/16:0)*	Lipid	2199	1.33757e-156	0.0234788	2.80949e-156	0.0483877	0.928133
chr2_26.91_28.71MB	rs1260326	2	27730940	lactosyl-N-nervonoyl-sphingosine (d18:1/24:1)*	Lipid	2207	3.58923e-156	0.0630028	8.25865e-157	0.0135732	0.923424
chr2_26.91_28.71MB	rs1260326	2	27730940	N-behenoyl-sphingadienine (d18:2/22:0)*	Lipid	2200	3.10369e-157	0.005448	2.71834e-156	0.0467681	0.947784
chr2_26.91_28.71MB	rs1260326	2	27730940	myristoyl-linoleoyl-glycerol (14:0/18:2) [1]*	Lipid	2198	2.25097e-164	3.9512e-10	6.22543e-158	9.28606e-05	0.999907
chr2_26.91_28.71MB	rs1260326	2	27730940	myristoyl-linoleoyl-glycerol (14:0/18:2) [2]*	Lipid	2201	5.88248e-158	0.00103257	9.30893e-157	0.0153566	0.983611
chr2_26.91_28.71MB	rs1260326	2	27730940	ceramide (d16:1/24:1, d18:1/22:1)*	Lipid	2190	1.69578e-156	0.0297666	3.65596e-157	0.00545263	0.964781
chr2_26.91_28.71MB	rs1260326	2	27730940	nisinate (24:6n3)	Lipid	2194	2.39845e-156	0.0421008	9.93983e-157	0.0165063	0.941393
chr2_26.91_28.71MB	rs1260326	2	27730940	sphingomyelin (d18:0/20:0, d16:0/22:0)*	Lipid	2200	6.14772e-156	0.107913	1.62017e-156	0.0275748	0.864513
chr2_26.91_28.71MB	rs1260326	2	27730940	carotene diol (1)	Cofactors_and_Vitamins	2198	2.44203e-157	0.00428656	2.41698e-157	0.00325014	0.992463
chr2_26.91_28.71MB	rs1260326	2	27730940	carotene diol (2)	Cofactors_and_Vitamins	2198	5.55667e-159	9.75379e-05	1.72291e-157	0.0020264	0.997876
chr2_26.91_28.71MB	rs1260326	2	27730940	carotene diol (3)	Cofactors_and_Vitamins	2186	3.74567e-156	0.0657489	1.2308e-156	0.020691	0.91356
chr2_26.91_28.71MB	rs1260326	2	27730940	(N(1) + N(8))-acetylspermidine	Amino_Acid	2199	2.44249e-156	0.0428738	2.27869e-156	0.0390805	0.918046
chr2_26.91_28.71MB	rs1260326	2	27730940	octadecenedioate (C18:1-DC)	Lipid	2198	4.0052e-156	0.0703044	2.22207e-156	0.0381131	0.891583
chr2_26.91_28.71MB	rs1260326	2	27730940	octadecadienedioate (C18:2-DC)*	Lipid	2199	2.41141e-157	0.00423281	8.72298e-157	0.0143303	0.981437
chr2_26.91_28.71MB	rs1260326	2	27730940	3-formylindole	Xenobiotics	2198	1.12275e-156	0.019708	8.11623e-157	0.0132796	0.967012
chr2_26.91_28.71MB	rs1260326	2	27730940	gamma-glutamylcitrulline*	Peptide	2198	1.23372e-158	0.000216559	1.2715e-157	0.00123336	0.99855
chr2_26.91_28.71MB	rs1260326	2	27730940	glutamine conjugate of C7H12O2*	Partially_Characterized	2203	1.56154e-159	2.74102e-05	3.03881e-157	0.00433847	0.995634
chr2_26.91_28.71MB	rs1260326	2	27730940	glutamine conjugate of C6H10O2 (1)*	Partially_Characterized	2198	4.52026e-158	0.000793454	2.14218e-157	0.00276378	0.996443
chr2_26.91_28.71MB	rs1260326	2	27730940	glutamine conjugate of C6H10O2 (2)*	Partially_Characterized	2199	1.2415e-158	0.000217924	1.73051e-157	0.00203987	0.997742
chr2_26.91_28.71MB	rs1260326	2	27730940	1-carboxyethylphenylalanine	Amino_Acid	2198	1.13391e-164	1.99038e-10	6.99915e-158	0.000228809	0.999771
chr2_26.91_28.71MB	rs1260326	2	27730940	1-carboxyethyltyrosine	Amino_Acid	2206	3.54683e-156	0.0622585	2.21052e-156	0.037902	0.899839
chr2_26.91_28.71MB	rs1260326	2	27730940	1-carboxyethylvaline	Amino_Acid	2196	3.49756e-170	6.13937e-16	5.82793e-158	2.30162e-05	0.999977
chr2_26.91_28.71MB	rs1260326	2	27730940	1-carboxyethylleucine	Amino_Acid	2190	2.19307e-170	3.84957e-16	5.85545e-158	2.7853e-05	0.999972
chr2_26.91_28.71MB	rs1260326	2	27730940	1-carboxyethylisoleucine	Amino_Acid	2193	7.86479e-166	1.38053e-11	6.20299e-158	8.89176e-05	0.999911
chr2_26.91_28.71MB	rs1260326	2	27730940	glucuronide of piperine metabolite C17H21NO3 (4)*	Xenobiotics	2200	4.42103e-156	0.0776036	3.96033e-156	0.0686631	0.853733
chr2_26.91_28.71MB	rs1260326	2	27730940	glucuronide of piperine metabolite C17H21NO3 (5)*	Xenobiotics	2205	2.6071e-156	0.0457632	1.62349e-156	0.0275709	0.926666
chr2_26.91_28.71MB	rs1260326	2	27730940	hydroxypalmitoyl sphingomyelin (d18:1/16:0(OH))**	Lipid	2199	5.53772e-159	9.72052e-05	1.69661e-157	0.00198019	0.997923
chr2_26.91_28.71MB	rs1260326	2	27730940	taurochenodeoxycholic acid 3-sulfate	Lipid	2192	3.68562e-156	0.0646947	1.25164e-156	0.0210562	0.914249
chr2_26.91_28.71MB	rs1260326	2	27730940	deoxycholic acid (12 or 24)-sulfate*	Lipid	2187	5.88308e-156	0.103267	3.24231e-156	0.0560726	0.84066
chr2_26.91_28.71MB	rs1260326	2	27730940	N-acetyl-4-chlorophenylalanine	Xenobiotics	2195	1.69632e-156	0.029776	4.28332e-157	0.00655496	0.963669
chr2_26.91_28.71MB	rs1260326	2	27730940	3-ureidopropionate	Nucleotide	2197	3.43391e-158	0.000602765	1.34152e-157	0.00135677	0.99804
chr2_26.91_28.71MB	rs1260326	2	27730940	3-aminoisobutyrate	Nucleotide	2198	4.54347e-163	7.97529e-09	1.75194e-157	0.00207732	0.997923
chr2_26.91_28.71MB	rs1260326	2	27730940	gamma-glutamylglutamine	Peptide	2198	5.8177e-157	0.010212	1.09411e-156	0.0182336	0.971554
chr2_26.91_28.71MB	rs1260326	2	27730940	3-methoxytyrosine	Amino_Acid	2198	7.32224e-158	0.0012853	3.04743e-157	0.00435488	0.99436
chr2_26.91_28.71MB	rs1260326	2	27730940	1-palmitoyl-2-oleoyl-GPE (16:0/18:1)	Lipid	2201	2.17332e-166	3.8149e-12	5.82552e-158	2.25927e-05	0.999977
chr2_26.91_28.71MB	rs1260326	2	27730940	1-palmitoyl-2-oleoyl-GPC (16:0/18:1)	Lipid	2199	3.46982e-158	0.000609067	2.20733e-157	0.00287807	0.996513
chr2_26.91_28.71MB	rs1260326	2	27730940	taurochenodeoxycholate	Lipid	2196	8.68478e-158	0.00152446	1.31169e-157	0.00130527	0.99717
chr2_26.91_28.71MB	rs1260326	2	27730940	N-acetylputrescine	Amino_Acid	2197	6.65234e-158	0.0011677	1.52222e-156	0.0257469	0.973085
chr2_26.91_28.71MB	rs1260326	2	27730940	arginine	Amino_Acid	2198	6.06419e-156	0.106446	1.73484e-156	0.0295883	0.863965
chr2_26.91_28.71MB	rs1260326	2	27730940	3-hydroxybutyrate (BHBA)	Lipid	2198	1.50849e-157	0.0026479	3.36331e-157	0.00491127	0.992441
chr2_26.91_28.71MB	rs1260326	2	27730940	isoleucine	Amino_Acid	2198	2.4232e-156	0.0425351	2.75634e-156	0.0474729	0.909992
chr2_26.91_28.71MB	rs1260326	2	27730940	lactate	Carbohydrate	2198	1.13012e-164	1.98374e-10	5.79119e-158	1.65616e-05	0.999983
chr2_26.91_28.71MB	rs1260326	2	27730940	retinol (Vitamin A)	Cofactors_and_Vitamins	2198	3.16099e-160	5.54858e-06	6.6796e-158	0.000172668	0.999822
chr2_26.91_28.71MB	rs1260326	2	27730940	serine	Amino_Acid	2195	1.36248e-161	2.3916e-07	4.90349e-157	0.00761486	0.992385
chr2_26.91_28.71MB	rs1260326	2	27730940	glutamine	Amino_Acid	2198	3.70213e-157	0.00649846	1.54008e-156	0.0260661	0.967435
chr2_26.91_28.71MB	rs1260326	2	27730940	threonine	Amino_Acid	2198	1.13158e-164	1.9863e-10	2.72073e-157	0.00377956	0.99622
chr2_26.91_28.71MB	rs1260326	2	27730940	tryptophan	Amino_Acid	2198	7.38395e-157	0.0129613	3.33422e-157	0.00487048	0.982168
chr2_26.91_28.71MB	rs1260326	2	27730940	alpha-ketobutyrate	Amino_Acid	2199	9.33042e-158	0.0016378	4.02069e-157	0.00606534	0.992297
chr2_26.91_28.71MB	rs1260326	2	27730940	mannose	Carbohydrate	2198	0	1.49913e-157	5.69996e-158	5.3057e-07	0.999999
chr2_26.91_28.71MB	rs1260326	2	27730940	alanine	Amino_Acid	2198	1.13624e-164	1.99447e-10	5.85455e-158	2.76932e-05	0.999972
chr2_26.91_28.71MB	rs1260326	2	27730940	pyruvate	Carbohydrate	2198	1.13129e-164	1.98579e-10	6.22038e-158	9.19739e-05	0.999908
chr2_26.91_28.71MB	rs1260326	2	27730940	asparagine	Amino_Acid	2198	1.45517e-157	0.0025543	2.7124e-156	0.0466608	0.950785
chr2_26.91_28.71MB	rs1260326	2	27730940	X - 11483	Uncharacterized	2195	7.47149e-156	0.131149	3.91879e-156	0.0679868	0.800864
chr2_26.91_28.71MB	rs1260326	2	27730940	X - 12101	Uncharacterized	2196	5.06448e-156	0.0888983	2.1403e-156	0.0366949	0.874407
chr2_26.91_28.71MB	rs1260326	2	27730940	X - 12117	Uncharacterized	2199	1.99304e-159	3.49845e-05	1.86519e-157	0.00227633	0.997689
chr2_26.91_28.71MB	rs1260326	2	27730940	X - 14056	Uncharacterized	2198	5.50166e-159	9.65723e-05	1.62726e-157	0.00185833	0.998045
chr2_26.91_28.71MB	rs1260326	2	27730940	X - 15245	Uncharacterized	2190	1.5617e-160	2.74129e-06	9.50819e-158	0.000669673	0.999328
chr2_26.91_28.71MB	rs1260326	2	27730940	X - 15674	Uncharacterized	2208	2.3045e-156	0.0404516	8.10146e-157	0.0132744	0.946274
chr2_26.91_28.71MB	rs1260326	2	27730940	X - 19438	Uncharacterized	2193	4.31641e-165	7.57672e-11	6.13303e-158	7.66254e-05	0.999923
chr2_26.91_28.71MB	rs1260326	2	27730940	X - 21467	Uncharacterized	2195	3.87822e-156	0.0680756	5.09094e-156	0.0885194	0.843405
chr2_26.91_28.71MB	rs1260326	2	27730940	X - 23639	Uncharacterized	2197	5.37926e-159	9.44237e-05	1.32125e-156	0.0222146	0.977691
chr2_26.91_28.71MB	rs1260326	2	27730940	X - 23739	Uncharacterized	2200	5.97283e-157	0.0104843	3.25686e-157	0.00473208	0.984784
chr2_26.91_28.71MB	rs1260326	2	27730940	X - 24295	Uncharacterized	2197	1.13196e-164	1.98697e-10	1.27612e-157	0.00124126	0.998759
chr2_26.91_28.71MB	rs1260326	2	27730940	X - 24518	Uncharacterized	2186	6.29392e-157	0.0110479	5.12534e-156	0.0890667	0.899885
chr2_26.91_28.71MB	rs1260326	2	27730940	X - 25519	Uncharacterized	2205	2.95499e-156	0.0518698	2.41733e-156	0.0415256	0.906605
chr2_37.03_37.46MB	rs77795433	2	37360731	N-acetylhistamine	Amino_Acid	4337	3.14094e-07	0.045358	4.318e-07	0.0614626	0.893179
chr2_69.7_69.99MB	rs11693363	2	69821008	perfluorooctanoate (PFOA)	Xenobiotics	2636	1.48071e-17	0.130731	3.63863e-18	0.0312872	0.837982
chr2_113.62_114.04MB	rs9973741	2	113853381	glutamine conjugate of C6H10O2 (2)*	Partially_Characterized	3072	6.09131e-16	0.124743	2.855e-16	0.0576493	0.817608
chr2_113.62_114.04MB	rs9973741	2	113853381	gluconate	Xenobiotics	3071	4.80276e-16	0.0983549	2.48737e-16	0.0500869	0.851558
chr2_121.26_121.4MB	rs17050272	2	121306440	carnitine	Lipid	3421	9.61334e-12	0.107287	2.29673e-12	0.0247642	0.867948
chr2_121.26_121.4MB	rs17050272	2	121306440	4-vinylphenol sulfate	Xenobiotics	3421	1.92629e-12	0.0214979	8.77928e-13	0.00882823	0.969674
chr2_121.26_121.4MB	rs17050272	2	121306440	5alpha-androstan-3alpha,17beta-diol 17-glucuronide	Lipid	3433	4.05889e-12	0.0452983	1.70308e-12	0.0180702	0.936631
chr2_121.26_121.4MB	rs17050272	2	121306440	diacylglycerol (14:0/18:1, 16:0/16:1) [1]*	Lipid	3434	8.46889e-12	0.094515	1.76339e-12	0.0187932	0.886692
chr2_165.45_165.7MB	rs1128249	2	165528624	3-methylhistidine	Amino_Acid	2903	6.06088e-08	0.0339226	1.2164e-07	0.0671828	0.898894
chr2_165.45_165.7MB	rs1128249	2	165528624	1-methyl-5-imidazoleacetate	Amino_Acid	2902	2.29502e-07	0.128452	1.00211e-07	0.0552718	0.816276
chr2_169.79_170.27MB_A	rs4140872	2	170026596	2-hydroxybutyrate/2-hydroxyisobutyrate	Amino_Acid	3684	1.53382e-39	0.0466033	7.75652e-40	0.0226365	0.93076
chr2_169.79_170.27MB_B	rs200413172	2	170184605	2-hydroxybutyrate/2-hydroxyisobutyrate	Amino_Acid	3899	1.53822e-39	0.0467368	7.84582e-40	0.0229082	0.930355
chr2_211.49_211.62MB	rs1047891	2	211540507	homoarginine	Amino_Acid	3546	2.16174e-21	3.90502e-16	1.14216e-08	0.00106429	0.998936
chr2_211.49_211.62MB	rs1047891	2	211540507	N-acetylglycine	Amino_Acid	3546	8.99857e-28	1.62552e-22	1.10618e-08	0.000999233	0.999001
chr2_211.49_211.62MB	rs1047891	2	211540507	propionylglycine	Lipid	3558	5.02576e-18	9.07865e-13	1.12013e-08	0.00102445	0.998976
chr2_211.49_211.62MB	rs1047891	2	211540507	butyrylglycine	Lipid	3591	1.546e-12	2.79274e-07	6.54776e-09	0.000182986	0.999817
chr2_211.49_211.62MB	rs1047891	2	211540507	1-methyl-4-imidazoleacetate	Amino_Acid	3546	7.47283e-07	0.134991	1.55235e-07	0.0272042	0.837804
chr2_211.49_211.62MB	rs1047891	2	211540507	guanidinosuccinate	Amino_Acid	3572	8.54352e-08	0.0154332	5.78127e-08	0.00946832	0.975098
chr2_211.49_211.62MB	rs1047891	2	211540507	gamma-glutamylglycine	Peptide	3546	2.89265e-23	5.22535e-18	1.12092e-08	0.00102588	0.998974
chr2_211.49_211.62MB	rs1047891	2	211540507	isovalerylglycine	Amino_Acid	3566	1.57799e-08	0.00285052	2.9478e-07	0.0523049	0.944844
chr2_211.49_211.62MB	rs1047891	2	211540507	hexanoylglycine	Lipid	3572	2.07704e-14	3.75202e-09	2.17137e-08	0.00292535	0.997075
chr2_211.49_211.62MB	rs1047891	2	211540507	pyroglutamine*	Amino_Acid	3546	7.05144e-08	0.0127379	3.82307e-07	0.0681417	0.91912
chr2_211.49_211.62MB	rs1047891	2	211540507	isobutyrylglycine	Amino_Acid	3550	2.95139e-12	5.33146e-07	9.52624e-09	0.000721564	0.999278
chr2_211.49_211.62MB	rs1047891	2	211540507	glutarylcarnitine (C5-DC)	Amino_Acid	3546	1.08182e-08	0.00195422	9.26484e-09	0.000676252	0.99737
chr2_211.49_211.62MB	rs1047891	2	211540507	1-ribosyl-imidazoleacetate*	Amino_Acid	3546	2.09294e-08	0.00378073	5.97339e-08	0.00980406	0.986415
chr2_211.49_211.62MB	rs1047891	2	211540507	cinnamoylglycine	Xenobiotics	3551	1.47655e-10	2.66727e-05	1.15048e-07	0.0198024	0.980171
chr2_211.49_211.62MB	rs1047891	2	211540507	2R,3R-dihydroxybutyrate	Lipid	3546	7.48384e-09	0.0013519	9.26958e-09	0.000676507	0.997972
chr2_211.49_211.62MB	rs1047891	2	211540507	3-methylglutaconate	Amino_Acid	3546	2.13638e-35	3.8592e-30	5.79679e-09	4.71938e-05	0.999953
chr2_211.49_211.62MB	rs1047891	2	211540507	N-palmitoylglycine	Lipid	3546	4.58223e-14	8.27745e-09	5.98786e-09	8.17436e-05	0.999918
chr2_211.49_211.62MB	rs1047891	2	211540507	3b-hydroxy-5-cholenoic acid	Lipid	3553	1.99298e-09	0.000360016	1.91915e-08	0.00246962	0.99717
chr2_211.49_211.62MB	rs1047891	2	211540507	3-methylglutarylcarnitine (2)	Amino_Acid	3548	9.6582e-18	1.74468e-12	5.92128e-09	6.97037e-05	0.99993
chr2_211.49_211.62MB	rs1047891	2	211540507	2-butenoylglycine	Lipid	3560	1.503e-08	0.00271506	2.62538e-08	0.00374902	0.993536
chr2_211.49_211.62MB	rs1047891	2	211540507	3-hydroxybutyroylglycine**	Lipid	3537	2.28214e-15	4.12251e-10	6.79873e-09	0.000228367	0.999772
chr2_211.49_211.62MB	rs1047891	2	211540507	5-hydroxymethyl-2-furoylcarnitine*	Xenobiotics	3558	4.75408e-07	0.0858787	1.49506e-07	0.0261191	0.888002
chr2_211.49_211.62MB	rs1047891	2	211540507	3-decenoylcarnitine	Lipid	3544	9.37778e-08	0.0169402	1.10204e-07	0.0189434	0.964116
chr2_211.49_211.62MB	rs1047891	2	211540507	tigloylglycine	Amino_Acid	3559	7.21242e-08	0.0130287	4.79297e-08	0.00767884	0.979292
chr2_211.49_211.62MB	rs1047891	2	211540507	creatine	Amino_Acid	3546	1.4871e-10	2.68633e-05	4.14968e-08	0.00650261	0.99347
chr2_211.49_211.62MB	rs1047891	2	211540507	glycine	Amino_Acid	3546	3.55812e-94	6.42747e-89	5.78505e-09	4.50704e-05	0.999955
chr2_211.49_211.62MB	rs1047891	2	211540507	guanidinoacetate	Amino_Acid	3546	4.61494e-08	0.00833654	2.32075e-07	0.0409718	0.950691
chr2_211.49_211.62MB	rs1047891	2	211540507	serine	Amino_Acid	3546	4.06762e-13	7.34785e-08	3.96008e-08	0.00615974	0.99384
chr2_211.49_211.62MB	rs1047891	2	211540507	X - 12689	Uncharacterized	3569	1.95514e-07	0.0353182	4.80881e-08	0.0077298	0.956952
chr2_211.49_211.62MB	rs1047891	2	211540507	X - 16570	Uncharacterized	3555	1.58998e-19	2.87218e-14	3.07393e-08	0.00455738	0.995443
chr2_211.49_211.62MB	rs1047891	2	211540507	X - 17325	Uncharacterized	3560	6.21805e-09	0.00112324	5.11657e-08	0.00825207	0.990625
chr2_211.49_211.62MB	rs1047891	2	211540507	X - 17367	Uncharacterized	3556	2.00152e-09	0.00036156	2.13258e-07	0.0375613	0.962077
chr2_211.49_211.62MB	rs1047891	2	211540507	X - 21467	Uncharacterized	3554	6.19139e-10	0.000111843	1.4525e-08	0.00162557	0.998263
chr2_211.49_211.62MB	rs1047891	2	211540507	X - 24757	Uncharacterized	3561	7.86414e-08	0.014206	1.12426e-07	0.0193424	0.966451
chr2_227.04_227.23MB	rs2943656	2	227121918	sphingomyelin (d18:2/16:0, d18:1/16:1)*	Lipid	3103	3.71772e-06	0.00104952	0.000292738	0.081724	0.91693
chr2_227.04_227.23MB	rs2943656	2	227121918	9-hydroxystearate	Lipid	3110	3.02513e-05	0.00854008	0.000359455	0.100585	0.890485
chr2_227.04_227.23MB	rs2943656	2	227121918	sphingomyelin (d18:2/14:0, d18:1/14:1)*	Lipid	3103	1.13248e-07	3.19702e-05	0.000304837	0.0851419	0.914521
chr2_227.04_227.23MB	rs2943656	2	227121918	sphingomyelin (d18:1/20:2, d18:2/20:1, d16:1/22:2)*	Lipid	3102	6.86001e-05	0.0193661	0.000379647	0.106302	0.873884
chr2_227.04_227.23MB	rs2943656	2	227121918	sphingomyelin (d18:2/24:1, d18:1/24:2)*	Lipid	3103	4.11042e-05	0.0116038	0.000317224	0.088654	0.899384
chr2_227.04_227.23MB	rs2943656	2	227121918	1-(1-enyl-palmitoyl)-2-palmitoleoyl-GPC (P-16:0/16:1)*	Lipid	3104	3.49742e-05	0.00987336	0.000317752	0.0888017	0.900972
chr2_227.04_227.23MB	rs2943656	2	227121918	sphingomyelin (d18:2/18:1)*	Lipid	3103	2.8707e-06	0.000810408	0.000277077	0.0772982	0.921611
chr2_227.04_227.23MB	rs2943656	2	227121918	sphingomyelin (d18:2/24:2)*	Lipid	3103	0.000104034	0.029369	0.000352446	0.0986251	0.871549
chr2_227.04_227.23MB	rs2943656	2	227121918	sphingomyelin (d18:2/23:1)*	Lipid	3103	0.00024403	0.0688905	0.000351558	0.0984138	0.8321
chr2_227.04_227.23MB	rs2943656	2	227121918	sphingomyelin (d17:2/16:0, d18:2/15:0)*	Lipid	3100	5.0293e-05	0.0141978	0.000538364	0.151148	0.834066
chr2_227.04_227.23MB	rs2943656	2	227121918	hydroxypalmitoyl sphingomyelin (d18:1/16:0(OH))**	Lipid	3103	7.51079e-05	0.0212032	0.000336971	0.0942439	0.884141
chr2_227.04_227.23MB	rs2943656	2	227121918	branched-chain, straight-chain, or cyclopropyl 10:1 fatty acid (1)*	Partially_Characterized	3103	0.000194919	0.0550263	0.000334556	0.0935952	0.850849
chr3_12.27_12.46MB	rs11709077	3	12336507	6-bromotryptophan	Amino_Acid	3736	2.21666e-10	0.0100104	6.37298e-10	0.0278181	0.962172
chr3_15.54_16.05MB	rs13069238	3	15790775	trimethylamine N-oxide	Lipid	3788	4.30306e-09	0.0246607	2.54059e-08	0.144769	0.83057
chr3_48.48_50.26MB_A	rs79672978	3	48860623	1-oleoyl-2-dihomo-linolenoyl-GPC (18:1/20:3)*	Lipid	1725	5.02185e-05	0.0776458	7.88613e-06	0.0112822	0.911014
chr3_48.48_50.26MB_A	rs79672978	3	48860623	X - 16935	Uncharacterized	1720	7.6373e-05	0.118085	2.47353e-05	0.0374003	0.844414
chr3_48.48_50.26MB_A	rs79672978	3	48860623	X - 21339	Uncharacterized	1721	2.54501e-06	0.00393499	4.2649e-05	0.0650112	0.931009
chr3_48.48_50.26MB_B	rs139125439	3	49995603	N4-acetylcytidine	Nucleotide	1969	4.02875e-05	0.0193417	4.28306e-05	0.0196016	0.960974
chr3_48.48_50.26MB_B	rs139125439	3	49995603	21-hydroxypregnenolone disulfate	Lipid	1971	0.000172667	0.0828957	0.000162029	0.0769488	0.839821
chr3_48.48_50.26MB_B	rs139125439	3	49995603	vanillactate	Amino_Acid	1945	0.00019033	0.0913755	6.36176e-05	0.0296635	0.878707
chr3_48.48_50.26MB_B	rs139125439	3	49995603	sphingomyelin (d18:1/20:0, d16:1/22:0)*	Lipid	1973	4.22489e-05	0.0202833	5.70737e-05	0.0264474	0.95317
chr3_48.48_50.26MB_B	rs139125439	3	49995603	X - 16576	Uncharacterized	1897	9.37108e-05	0.0449897	5.01287e-05	0.0231346	0.931732
chr3_48.48_50.26MB_B	rs139125439	3	49995603	X - 21339	Uncharacterized	1990	0.000177572	0.0852507	0.000115662	0.0546687	0.859787
chr3_51.91_53.51MB	rs9847710	3	53062661	hippurate	Xenobiotics	2889	5.20986e-70	0.0800547	5.03056e-70	0.0764561	0.843489
chr3_51.91_53.51MB	rs9847710	3	53062661	guaiacol sulfate	Xenobiotics	2889	1.72473e-70	0.0265021	3.1634e-70	0.047683	0.925815
chr3_51.91_53.51MB	rs9847710	3	53062661	N,N,N-trimethyl-5-aminovalerate	Amino_Acid	2889	2.25777e-70	0.0346928	1.02028e-69	0.155967	0.809341
chr3_51.91_53.51MB	rs9847710	3	53062661	4-ethylcatechol sulfate	Xenobiotics	2886	8.78918e-70	0.135055	3.71963e-70	0.0563473	0.808598
chr3_51.91_53.51MB	rs9847710	3	53062661	serine	Amino_Acid	2889	8.11796e-71	0.0124741	2.26967e-70	0.0339222	0.953604
chr3_51.91_53.51MB	rs9847710	3	53062661	threonine	Amino_Acid	2889	3.72634e-70	0.057259	3.39771e-70	0.0513177	0.891423
chr3_64.6_64.71MB	rs13085838	3	64650587	sphingomyelin (d18:2/18:1)*	Lipid	4429	6.87598e-06	0.0175106	1.1998e-05	0.0296016	0.952869
chr3_85.36_86.21MB	rs62252461	3	85571049	valerate (5:0)	Lipid	3269	4.26006e-06	0.0707195	4.60313e-06	0.0755609	0.853711
chr3_125.96_126.12MB	rs6438995	3	126013372	5,6-dihydrouridine	Nucleotide	4543	2.70331e-11	0.139487	1.02345e-11	0.0519996	0.808514
chr3_125.96_126.12MB	rs6438995	3	126013372	5-oxoproline	Amino_Acid	4541	6.74074e-12	0.0347811	1.593e-11	0.0813122	0.883907
chr3_125.96_126.12MB	rs6438995	3	126013372	glutamine	Amino_Acid	4541	1.31549e-12	0.00678771	1.52574e-12	0.00688623	0.986326
chr3_132.13_132.34MB	rs76651220	3	132288497	1-docosahexaenoylglycerol (22:6)	Lipid	3827	1.22455e-08	0.0817946	6.47541e-09	0.042377	0.875828
chr3_132.13_132.34MB	rs76651220	3	132288497	2-docosahexaenoyl-GPC (22:6)*	Lipid	3824	5.42703e-09	0.0362501	3.24259e-09	0.020716	0.943034
chr3_132.13_132.34MB	rs76651220	3	132288497	1-docosahexaenoyl-GPC (22:6)*	Lipid	3822	1.93446e-08	0.129213	9.79413e-09	0.0646142	0.806172
chr3_132.13_132.34MB	rs76651220	3	132288497	1-palmitoyl-2-docosahexaenoyl-GPC (16:0/22:6)	Lipid	3823	8.96443e-09	0.0598784	3.37575e-09	0.02163	0.918492
chr3_132.13_132.34MB	rs76651220	3	132288497	retinol (Vitamin A)	Cofactors_and_Vitamins	3822	1.97637e-08	0.132013	7.23161e-09	0.0474834	0.820504
chr3_132.13_132.34MB	rs76651220	3	132288497	X - 12306	Uncharacterized	3831	2.14642e-08	0.143371	7.59061e-09	0.0498952	0.806733
chr3_137.9_138.69MB	rs6769236	3	138061008	sphingomyelin (d18:2/16:0, d18:1/16:1)*	Lipid	2379	1.27971e-12	0.0504274	1.62483e-12	0.0631403	0.886432
chr3_149.14_149.29MB	rs112931950	3	149219927	deoxycholic acid glucuronide	Lipid	3859	6.87016e-05	0.0735587	5.65444e-05	0.0596753	0.866641
chr3_169.04_169.24MB	rs62294340	3	169155476	3-hydroxysebacate	Lipid	3550	3.80652e-09	0.0424077	3.21369e-09	0.0348804	0.922712
chr3_169.04_169.24MB	rs62294340	3	169155476	(16 or 17)-methylstearate (a19:0 or i19:0)	Lipid	3548	1.07397e-08	0.119648	4.32708e-09	0.0473742	0.832977
chr3_170.52_170.82MB	rs35297160	3	170738981	alpha-tocopherol	Cofactors_and_Vitamins	3388	1.55755e-08	0.0242366	1.11319e-07	0.172417	0.803346
chr3_172.12_172.34MB	rs142552223	3	172234017	beta-hydroxyisovaleroylcarnitine	Amino_Acid	3525	1.18459e-06	0.0591022	7.11878e-07	0.0346113	0.906285
chr3_172.12_172.34MB	rs142552223	3	172234017	3-methylglutaconate	Amino_Acid	3511	1.32426e-06	0.0660708	4.51699e-07	0.0216242	0.912303
chr3_172.12_172.34MB	rs142552223	3	172234017	3-methylglutarylcarnitine (2)	Amino_Acid	3507	1.42684e-06	0.0711887	5.6367e-07	0.0272214	0.901588
chr3_172.12_172.34MB	rs142552223	3	172234017	retinol (Vitamin A)	Cofactors_and_Vitamins	3511	1.27497e-07	0.00636117	1.35316e-07	0.00576341	0.987875
chr3_172.12_172.34MB	rs142552223	3	172234017	X - 12729	Uncharacterized	3521	2.55978e-06	0.127715	1.07661e-06	0.0528955	0.819386
chr3_185.22_185.58MB	rs9880232	3	185360578	propionylglycine	Lipid	2714	0.00127759	0.0893036	0.000744155	0.0511588	0.857516
chr4_9.32_11.21MB	rs7675964	4	9941434	urate	Nucleotide	5565	0	2.86628e-22	0	0.0045269	0.995473
chr4_80.76_81.01MB	rs62298617	4	80923409	isoursodeoxycholate	Lipid	3526	2.98469e-08	0.10969	1.19744e-08	0.0431596	0.847151
chr4_81.11_81.26MB	rs1458038	4	81164723	isoursodeoxycholate	Lipid	3496	2.97699e-08	0.109407	1.2457e-08	0.0449346	0.845659
chr4_86.79_90.23MB	rs2231142	4	89052323	theophylline	Xenobiotics	3640	0	0.080639	0	0.0269303	0.892431
chr4_86.79_90.23MB	rs2231142	4	89052323	4-hydroxychlorothalonil	Xenobiotics	3647	0	2.35629e-23	0	0.0050647	0.994935
chr4_86.79_90.23MB	rs2231142	4	89052323	perfluorooctanesulfonate (PFOS)	Xenobiotics	3643	0	0.00371873	0	0.00840924	0.987872
chr4_86.79_90.23MB	rs2231142	4	89052323	perfluorooctanoate (PFOA)	Xenobiotics	3643	0	1.65459e-06	0	0.00573839	0.99426
chr4_86.79_90.23MB	rs2231142	4	89052323	sulfate of piperine metabolite C18H21NO3 (1)*	Xenobiotics	3642	0	0.000898242	0	0.0455961	0.953506
chr4_86.79_90.23MB	rs2231142	4	89052323	3,5-dichloro-2,6-dihydroxybenzoic acid	Xenobiotics	3643	0	6.60372e-38	0	0.00695134	0.993049
chr4_86.79_90.23MB	rs2231142	4	89052323	3-bromo-5-chloro-2,6-dihydroxybenzoic acid*	Xenobiotics	3642	0	6.15064e-29	0	0.00695134	0.993049
chr4_86.79_90.23MB	rs2231142	4	89052323	urate	Nucleotide	3643	0	8.92683e-07	0	0.00879146	0.991208
chr4_86.79_90.23MB	rs2231142	4	89052323	X - 15728	Uncharacterized	3644	0	0.136927	0	0.0594973	0.803576
chr4_86.79_90.23MB	rs2231142	4	89052323	X - 16944	Uncharacterized	3643	0	0.139208	0	0.0302916	0.8305
chr4_99.52_100.44MB	rs29001570	4	99994405	X - 24422	Uncharacterized	4205	6.18035e-12	0.0104236	2.50691e-12	0.00324177	0.986335
chr4_106_106.27MB	rs2903386	4	106099809	5-hydroxyindole sulfate	Amino_Acid	3319	4.45492e-08	0.0319916	2.79733e-08	0.0191393	0.948869
chr4_106_106.27MB	rs2903386	4	106099809	palmitoleoyl-linoleoyl-glycerol (16:1/18:2) [1]*	Lipid	3344	1.07673e-07	0.0773216	5.91847e-08	0.0416206	0.881058
chr4_106_106.27MB	rs2903386	4	106099809	diacylglycerol (14:0/18:1, 16:0/16:1) [2]*	Lipid	3245	1.59969e-07	0.114877	3.84034e-08	0.0267198	0.858403
chr4_146.64_146.92MB_B	rs11930385	4	146845752	carotene diol (1)	Cofactors_and_Vitamins	2968	2.58509e-09	0.13397	8.99661e-10	0.0458039	0.820226
chr4_146.64_146.92MB_B	rs11930385	4	146845752	X - 23157	Uncharacterized	2969	1.21292e-09	0.0628587	4.58183e-10	0.0228306	0.914311
chr5_67.62_67.78MB	rs62355987	5	67691866	2-oleoyl-GPE (18:1)*	Lipid	3395	3.29574e-06	0.0997368	9.48021e-07	0.0278169	0.872442
chr5_67.62_67.78MB	rs62355987	5	67691866	phenylalanyltryptophan	Peptide	3402	3.222e-06	0.0975053	1.47747e-06	0.043853	0.858637
chr5_67.62_67.78MB	rs62355987	5	67691866	palmitoleoyl-oleoyl-glycerol (16:1/18:1) [2]*	Lipid	3415	1.30457e-06	0.0394336	4.80843e-07	0.0135876	0.946977
chr5_129.52_131.88MB	rs7705189	5	131623358	glutamine conjugate of C6H10O2 (1)*	Partially_Characterized	2920	2.99002e-13	0.043393	7.68297e-13	0.110654	0.845953
chr5_129.52_131.88MB	rs7705189	5	131623358	X - 11381	Uncharacterized	2906	2.90988e-16	4.22299e-05	2.18309e-13	0.030713	0.969245
chr5_176.48_177.04MB	rs116402366	5	176790807	carnitine	Lipid	2594	9.22916e-11	0.00352723	1.39983e-10	0.00435781	0.992115
chr5_176.48_177.04MB	rs116402366	5	176790807	palmitoylcarnitine (C16)	Lipid	2585	4.18358e-10	0.015989	1.51329e-10	0.00480433	0.979207
chr5_176.48_177.04MB	rs116402366	5	176790807	hexanoylcarnitine (C6)	Lipid	2594	7.22187e-12	0.000276008	9.00327e-11	0.00244363	0.99728
chr5_176.48_177.04MB	rs116402366	5	176790807	1-oleoylglycerol (18:1)	Lipid	2594	2.79896e-09	0.106972	6.11979e-10	0.0225183	0.87051
chr5_176.48_177.04MB	rs116402366	5	176790807	2-oleoylglycerol (18:1)	Lipid	2582	2.39663e-09	0.0915955	4.56738e-10	0.0165639	0.891841
chr5_176.48_177.04MB	rs116402366	5	176790807	myristoylcarnitine (C14)	Lipid	2594	8.30628e-10	0.0317452	2.23418e-10	0.00757801	0.960677
chr5_176.48_177.04MB	rs116402366	5	176790807	oleoylcarnitine (C18:1)	Lipid	2596	2.79959e-09	0.106996	6.29545e-10	0.0231904	0.869814
chr5_176.48_177.04MB	rs116402366	5	176790807	cis-4-decenoylcarnitine (C10:1)	Lipid	2594	2.74296e-09	0.104832	5.8207e-10	0.021372	0.873796
chr5_176.48_177.04MB	rs116402366	5	176790807	sulfate*	Xenobiotics	2594	1.67081e-15	6.38555e-08	6.02523e-10	0.0220495	0.97795
chr5_176.48_177.04MB	rs116402366	5	176790807	2-O-methylascorbic acid	Cofactors_and_Vitamins	2594	8.22139e-10	0.0314208	2.26936e-10	0.00771227	0.960867
chr5_176.48_177.04MB	rs116402366	5	176790807	palmitoleoylcarnitine (C16:1)*	Lipid	2594	2.79584e-09	0.106852	5.96591e-10	0.0219295	0.871218
chr5_176.48_177.04MB	rs116402366	5	176790807	N,N,N-trimethyl-5-aminovalerate	Amino_Acid	2594	4.12708e-11	0.0015773	5.45104e-11	0.00108596	0.997337
chr5_176.48_177.04MB	rs116402366	5	176790807	5-dodecenoylcarnitine (C12:1)	Lipid	2594	2.77147e-09	0.105921	6.31933e-10	0.0232807	0.870798
chr5_176.48_177.04MB	rs116402366	5	176790807	X - 11381	Uncharacterized	2595	8.27218e-10	0.0316149	2.64321e-10	0.0091427	0.959242
chr5_176.48_177.04MB	rs116402366	5	176790807	X - 21285	Uncharacterized	2590	2.53396e-09	0.096844	8.58479e-10	0.0319385	0.871218
chr5_176.48_177.04MB	rs116402366	5	176790807	X - 24425	Uncharacterized	2580	2.28882e-09	0.0874751	3.80908e-10	0.0136588	0.898866
chr5_176.48_177.04MB	rs116402366	5	176790807	X - 25828	Uncharacterized	2599	1.50892e-09	0.0576684	4.3829e-10	0.0158242	0.926507
chr6_25.07_32.85MB_A	rs1359232	6	25809716	xanthurenate	Amino_Acid	4093	3.5044e-211	6.43147e-11	8.20634e-202	0.149757	0.850243
chr6_25.07_32.85MB_A	rs1359232	6	25809716	glucuronate	Carbohydrate	4093	3.69725e-202	0.0678539	2.8904e-202	0.0521663	0.87998
chr6_25.07_32.85MB_A	rs1359232	6	25809716	3-carboxy-4-methyl-5-propyl-2-furanpropanoate (CMPF)	Lipid	4093	8.47375e-207	1.55515e-06	1.77445e-202	0.0315972	0.968401
chr6_25.07_32.85MB_A	rs1359232	6	25809716	N-acetylglutamine	Amino_Acid	4095	2.60614e-203	0.00478294	3.11857e-202	0.0562948	0.938922
chr6_25.07_32.85MB_A	rs1359232	6	25809716	N-acetyltryptophan	Amino_Acid	4093	2.77897e-257	5.10013e-57	8.59089e-203	0.0147813	0.985219
chr6_25.07_32.85MB_A	rs1359232	6	25809716	N-acetylhistidine	Amino_Acid	4092	3.83516e-208	7.0385e-08	3.10911e-202	0.0561162	0.943884
chr6_25.07_32.85MB_A	rs1359232	6	25809716	hexanoylglutamine	Lipid	4091	2.29733e-268	4.2162e-68	8.58954e-203	0.0147788	0.985221
chr6_25.07_32.85MB_A	rs1359232	6	25809716	3-methyladipate	Lipid	4101	1.08302e-202	0.0198763	1.88139e-202	0.0335817	0.946542
chr6_25.07_32.85MB_A	rs1359232	6	25809716	androstenediol (3beta,17beta) disulfate (1)	Lipid	4093	3.26545e-208	5.99295e-08	1.05841e-201	0.193439	0.806561
chr6_25.07_32.85MB_A	rs1359232	6	25809716	pregnenediol disulfate (C21H34O8S2)*	Lipid	4093	5.7231e-205	0.000105033	1.09583e-202	0.0191305	0.980764
chr6_25.07_32.85MB_A	rs1359232	6	25809716	21-hydroxypregnenolone disulfate	Lipid	4093	5.33341e-227	9.78818e-27	8.61503e-203	0.0148256	0.985174
chr6_25.07_32.85MB_A	rs1359232	6	25809716	androstenediol (3beta,17beta) monosulfate (2)	Lipid	4094	4.01877e-211	7.37548e-11	1.54755e-202	0.0274289	0.972571
chr6_25.07_32.85MB_A	rs1359232	6	25809716	carboxyethyl-GABA	Amino_Acid	4092	1.86254e-204	0.000341823	2.51972e-202	0.045289	0.954369
chr6_25.07_32.85MB_A	rs1359232	6	25809716	2-aminooctanoate	Lipid	4094	2.71739e-207	4.98711e-07	1.21877e-202	0.0213889	0.978611
chr6_25.07_32.85MB_A	rs1359232	6	25809716	N-acetyl-1-methylhistidine*	Amino_Acid	4092	1.79883e-205	3.30132e-05	1.83842e-202	0.0327725	0.967194
chr6_25.07_32.85MB_A	rs1359232	6	25809716	3-acetylphenol sulfate	Xenobiotics	4082	4.30611e-202	0.0790282	5.01585e-202	0.091224	0.829748
chr6_25.07_32.85MB_A	rs1359232	6	25809716	N2,N5-diacetylornithine	Amino_Acid	4101	9.38351e-204	0.00172212	1.38947e-202	0.0245267	0.973751
chr6_25.07_32.85MB_A	rs1359232	6	25809716	ferulic acid 4-sulfate	Xenobiotics	4064	1.21332e-202	0.0222676	1.96329e-202	0.0350888	0.942644
chr6_25.07_32.85MB_A	rs1359232	6	25809716	3-hydroxycinnamate sulfate	Xenobiotics	4086	3.4781e-205	6.3832e-05	1.13238e-202	0.0198019	0.980134
chr6_25.07_32.85MB_A	rs1359232	6	25809716	N-acetylkynurenine (2)	Amino_Acid	4096	1.43522e-218	2.634e-18	1.20085e-202	0.0210597	0.97894
chr6_25.07_32.85MB_A	rs1359232	6	25809716	suberoylcarnitine (C8-DC)	Lipid	4095	8.53614e-215	1.5666e-14	4.94174e-203	0.00807744	0.991923
chr6_25.07_32.85MB_A	rs1359232	6	25809716	phenylacetylglutamate	Peptide	4106	7.74019e-211	1.42052e-10	8.44201e-202	0.154087	0.845913
chr6_25.07_32.85MB_A	rs1359232	6	25809716	1-(1-enyl-palmitoyl)-2-palmitoleoyl-GPC (P-16:0/16:1)*	Lipid	4093	1.38973e-202	0.0255051	7.6911e-202	0.140317	0.834178
chr6_25.07_32.85MB_A	rs1359232	6	25809716	caffeic acid sulfate	Xenobiotics	4063	7.14977e-205	0.000131217	9.71084e-203	0.0168389	0.98303
chr6_25.07_32.85MB_A	rs1359232	6	25809716	hydroxy-CMPF*	Lipid	4093	8.54211e-207	1.5677e-06	1.49722e-202	0.0265043	0.973494
chr6_25.07_32.85MB_A	rs1359232	6	25809716	dodecenedioate (C12:1-DC)*	Lipid	4095	2.63859e-203	0.00484249	2.0891e-202	0.0373826	0.957775
chr6_25.07_32.85MB_A	rs1359232	6	25809716	heptenedioate (C7:1-DC)*	Lipid	4093	8.50748e-207	1.56134e-06	1.42108e-202	0.0251055	0.974893
chr6_25.07_32.85MB_A	rs1359232	6	25809716	glutamine conjugate of C6H10O2 (1)*	Partially_Characterized	4093	1.46773e-205	2.69366e-05	9.14406e-203	0.0157975	0.984176
chr6_25.07_32.85MB_A	rs1359232	6	25809716	glutamine conjugate of C6H10O2 (2)*	Partially_Characterized	4092	3.1841e-202	0.0584363	2.50147e-202	0.0450119	0.896552
chr6_25.07_32.85MB_A	rs1359232	6	25809716	8-methoxykynurenate	Amino_Acid	4114	4.96307e-204	0.00091085	2.64785e-202	0.0476434	0.951446
chr6_25.07_32.85MB_A	rs1359232	6	25809716	4-methylhexanoylglutamine	Lipid	4098	1.34223e-203	0.00246333	1.57144e-202	0.0278704	0.969666
chr6_25.07_32.85MB_A	rs1359232	6	25809716	pregnenetriol disulfate*	Lipid	4093	1.50679e-202	0.0276535	2.61283e-202	0.0470268	0.92532
chr6_25.07_32.85MB_A	rs1359232	6	25809716	urate	Nucleotide	4093	2.24204e-202	0.0411471	1.92881e-202	0.0344742	0.924379
chr6_25.07_32.85MB_A	rs1359232	6	25809716	X - 12798	Uncharacterized	4088	1.59116e-211	2.9202e-11	3.53817e-202	0.0639984	0.936002
chr6_25.07_32.85MB_A	rs1359232	6	25809716	X - 12822	Uncharacterized	4095	2.78442e-231	5.11013e-31	8.61104e-203	0.0148183	0.985182
chr6_25.07_32.85MB_A	rs1359232	6	25809716	X - 12839	Uncharacterized	4063	4.89791e-202	0.0898892	2.84576e-202	0.0513682	0.858743
chr6_25.07_32.85MB_A	rs1359232	6	25809716	X - 13866	Uncharacterized	4093	5.05577e-244	9.27864e-44	8.74106e-203	0.0150572	0.984943
chr6_25.07_32.85MB_A	rs1359232	6	25809716	X - 15486	Uncharacterized	4093	1.79354e-220	3.29161e-20	7.60927e-203	0.0129779	0.987022
chr6_25.07_32.85MB_A	rs1359232	6	25809716	X - 16087	Uncharacterized	4099	1.83827e-222	3.37369e-22	1.33048e-202	0.0234411	0.976559
chr6_25.07_32.85MB_A	rs1359232	6	25809716	X - 16397	Uncharacterized	4093	3.72018e-203	0.00682749	2.91936e-202	0.0526373	0.940535
chr6_25.07_32.85MB_A	rs1359232	6	25809716	X - 17325	Uncharacterized	4096	5.87817e-204	0.0010788	2.48172e-202	0.0445917	0.95433
chr6_25.07_32.85MB_A	rs1359232	6	25809716	X - 19141	Uncharacterized	4093	2.22559e-268	4.08453e-68	8.58929e-203	0.0147783	0.985222
chr6_25.07_32.85MB_A	rs1359232	6	25809716	X - 24556	Uncharacterized	4094	1.18298e-222	2.17108e-22	8.71133e-203	0.0150025	0.984997
chr6_25.07_32.85MB_A	rs1359232	6	25809716	X - 24949	Uncharacterized	4081	1.33028e-206	2.4414e-06	1.14089e-202	0.0199582	0.980039
chr6_43.21_43.46MB	rs4714677	6	43327039	pyroglutamine*	Amino_Acid	2944	1.22285e-22	0.00689209	2.38228e-22	0.0124461	0.980662
chr6_43.75_43.88MB	rs9472135	6	43809802	pyroglutamine*	Amino_Acid	3392	1.21817e-22	0.00686513	2.52881e-22	0.0132715	0.979863
chr6_55.62_55.72MB	rs72868889	6	55666549	X - 21733	Uncharacterized	4766	0.000281693	0.0200742	0.000215579	0.0143978	0.965031
chr6_116.13_116.75MB	rs6934962	6	116322349	urea	Amino_Acid	3200	2.68098e-13	0.00730504	1.58078e-12	0.042122	0.950573
chr6_125.94_126.31MB	rs10782230	6	126228512	X - 24475	Uncharacterized	2351	3.08448e-14	0.129724	9.3445e-15	0.0384683	0.831808
chr6_131.98_132.1MB	rs2270089	6	132043056	glucuronide of piperine metabolite C17H21NO3 (4)*	Xenobiotics	3392	0.000429964	0.0453388	0.000752808	0.0785071	0.874971
chr6_170.51_170.62MB	rs3012413	6	170564952	X - 11843	Uncharacterized	3664	0.0032805	0.127857	0.000916031	0.034869	0.833078
chr6_170.51_170.62MB	rs3012413	6	170564952	X - 12125	Uncharacterized	3662	0.000619458	0.0241421	0.000502888	0.0186429	0.956093
chr7_1.22_1.35MB	rs7785293	7	1286128	homocitrulline	Amino_Acid	4904	1.48979e-13	0.00697043	2.79237e-13	0.012084	0.980946
chr7_1.22_1.35MB	rs7785293	7	1286128	1-methylhistidine	Amino_Acid	4907	3.81582e-13	0.0178534	1.66345e-12	0.0769243	0.905222
chr7_1.22_1.35MB	rs7785293	7	1286128	2-methylbutyrylcarnitine (C5)	Amino_Acid	4905	1.17216e-12	0.0548432	5.4628e-13	0.0246388	0.920518
chr7_1.22_1.35MB	rs7785293	7	1286128	linoleoyl-arachidonoyl-glycerol (18:2/20:4) [2]*	Lipid	4908	1.51937e-12	0.0710885	4.60187e-13	0.020623	0.908289
chr7_1.22_1.35MB	rs7785293	7	1286128	N,N,N-trimethyl-alanylproline betaine (TMAP)	Amino_Acid	4906	1.03493e-12	0.0484225	6.85436e-13	0.0311497	0.920428
chr7_1.22_1.35MB	rs7785293	7	1286128	N6,N6,N6-trimethyllysine	Amino_Acid	4906	2.73549e-12	0.127988	1.2051e-12	0.0555677	0.816444
chr7_1.22_1.35MB	rs7785293	7	1286128	creatinine	Amino_Acid	4906	1.91643e-12	0.0896658	1.99615e-12	0.092578	0.817756
chr7_1.22_1.35MB	rs7785293	7	1286128	urea	Amino_Acid	4906	5.76316e-16	2.69647e-05	4.61664e-14	0.00116122	0.998812
chr7_1.22_1.35MB	rs7785293	7	1286128	X - 11632	Uncharacterized	4943	2.02523e-12	0.0947565	7.71847e-13	0.0352432	0.87
chr7_1.22_1.35MB	rs7785293	7	1286128	X - 25422	Uncharacterized	4910	7.69621e-14	0.0036009	4.44935e-13	0.019841	0.976558
chr7_24.49_24.83MB	rs2721779	7	24729082	X - 12849	Uncharacterized	4232	2.4224e-05	0.0801678	2.15241e-05	0.0703833	0.849403
chr7_50.54_50.86MB	rs56200772	7	50743947	X - 24328	Uncharacterized	3678	8.61283e-08	0.0499676	1.53083e-07	0.0879493	0.862083
chr7_72.27_72.47MB	rs9955	7	72418992	1-stearoyl-2-arachidonoyl-GPI (18:0/20:4)	Lipid	1700	7.17259e-51	0.0132232	1.92073e-50	0.0344578	0.952319
chr7_72.27_72.47MB	rs9955	7	72418992	1-palmitoyl-GPC (16:0)	Lipid	1700	2.7422e-50	0.0505546	9.89116e-51	0.017303	0.932142
chr7_72.27_72.47MB	rs9955	7	72418992	1-margaroyl-GPC (17:0)	Lipid	1699	3.74469e-52	0.000690363	8.08736e-51	0.0139243	0.985385
chr7_72.27_72.47MB	rs9955	7	72418992	1-arachidoyl-GPC (20:0)	Lipid	1701	7.01516e-50	0.12933	1.76628e-50	0.0317237	0.838946
chr7_72.27_72.47MB	rs9955	7	72418992	7-methylxanthine	Xenobiotics	1700	2.3091e-50	0.0425699	7.63032e-50	0.139853	0.817577
chr7_72.27_72.47MB	rs9955	7	72418992	3,7-dimethylurate	Xenobiotics	1711	1.94368e-50	0.0358333	2.58553e-50	0.0467488	0.917418
chr7_72.27_72.47MB	rs9955	7	72418992	1-linolenoylglycerol (18:3)	Lipid	1709	3.99537e-50	0.0736577	1.92195e-50	0.0345409	0.891801
chr7_72.27_72.47MB	rs9955	7	72418992	1-stearoyl-GPE (18:0)	Lipid	1700	2.276e-50	0.0419598	1.31692e-50	0.0233436	0.934697
chr7_72.27_72.47MB	rs9955	7	72418992	malonylcarnitine	Lipid	1697	3.00804e-50	0.0554556	3.91165e-50	0.071241	0.873303
chr7_72.27_72.47MB	rs9955	7	72418992	1-docosahexaenoyl-GPC (22:6)*	Lipid	1699	4.89194e-51	0.00901866	6.08756e-51	0.0102421	0.980739
chr7_72.27_72.47MB	rs9955	7	72418992	1-palmitoyl-GPE (16:0)	Lipid	1700	2.27448e-50	0.0419317	1.27161e-50	0.0225075	0.935561
chr7_72.27_72.47MB	rs9955	7	72418992	1-docosahexaenoyl-GPE (22:6)*	Lipid	1699	2.73267e-50	0.0503789	1.06778e-50	0.0187544	0.930867
chr7_72.27_72.47MB	rs9955	7	72418992	1-docosapentaenoyl-GPC (22:5n3)*	Lipid	1700	8.72691e-50	0.160887	1.48549e-50	0.0265737	0.812539
chr7_72.27_72.47MB	rs9955	7	72418992	1-margaroyl-GPE (17:0)*	Lipid	1702	1.24472e-50	0.0229474	1.06212e-50	0.0186226	0.95843
chr7_72.27_72.47MB	rs9955	7	72418992	1-pentadecanoyl-GPC (15:0)*	Lipid	1700	6.94854e-50	0.128102	1.34235e-50	0.0238992	0.847999
chr7_72.27_72.47MB	rs9955	7	72418992	oleoyl-linoleoyl-glycerol (18:1/18:2) [1]	Lipid	1700	6.91043e-53	0.000127399	2.07423e-50	0.0372774	0.962595
chr7_72.27_72.47MB	rs9955	7	72418992	oleoyl-linoleoyl-glycerol (18:1/18:2) [2]	Lipid	1699	1.2506e-53	2.30557e-05	9.82304e-51	0.0171267	0.98285
chr7_72.27_72.47MB	rs9955	7	72418992	2-O-methylascorbic acid	Cofactors_and_Vitamins	1699	3.74414e-52	0.000690261	9.44702e-51	0.0164334	0.982876
chr7_72.27_72.47MB	rs9955	7	72418992	1-nonadecanoyl-GPC (19:0)	Lipid	1700	3.3234e-51	0.00612693	8.42618e-51	0.014555	0.979318
chr7_72.27_72.47MB	rs9955	7	72418992	1-palmitoyl-2-docosahexaenoyl-GPC (16:0/22:6)	Lipid	1700	2.58881e-50	0.0477267	1.81101e-50	0.0324675	0.919806
chr7_72.27_72.47MB	rs9955	7	72418992	1-stearoyl-2-arachidonoyl-GPE (18:0/20:4)	Lipid	1701	7.81743e-50	0.14412	1.94056e-50	0.0349548	0.820925
chr7_72.27_72.47MB	rs9955	7	72418992	1-palmitoyl-2-docosahexaenoyl-GPE (16:0/22:6)*	Lipid	1701	7.26081e-51	0.0133859	1.50527e-50	0.026791	0.959823
chr7_72.27_72.47MB	rs9955	7	72418992	1-stearoyl-2-docosahexaenoyl-GPE (18:0/22:6)*	Lipid	1701	2.54301e-50	0.0468823	3.22901e-50	0.0586347	0.894483
chr7_72.27_72.47MB	rs9955	7	72418992	palmitoyl-linoleoyl-glycerol (16:0/18:2) [2]*	Lipid	1706	1.41535e-50	0.026093	1.29063e-50	0.0228428	0.951064
chr7_72.27_72.47MB	rs9955	7	72418992	1-pentadecanoyl-2-docosahexaenoyl-GPC (15:0/22:6)*	Lipid	1701	1.84317e-51	0.00339802	8.00231e-51	0.01377	0.982832
chr7_72.27_72.47MB	rs9955	7	72418992	1-margaroyl-2-docosahexaenoyl-GPC (17:0/22:6)*	Lipid	1700	6.08949e-51	0.0112264	1.00621e-49	0.184699	0.804074
chr7_72.27_72.47MB	rs9955	7	72418992	1-oleoyl-2-docosahexaenoyl-GPC (18:1/22:6)*	Lipid	1700	6.85159e-53	0.000126314	2.62578e-50	0.0474558	0.952418
chr7_72.27_72.47MB	rs9955	7	72418992	1-stearoyl-2-docosapentaenoyl-GPC (18:0/22:5n3)*	Lipid	1700	7.64101e-50	0.140868	2.70718e-50	0.0490988	0.810033
chr7_72.27_72.47MB	rs9955	7	72418992	phosphatidylcholine (16:0/22:5n3, 18:1/20:4)*	Lipid	1700	1.75316e-51	0.00323208	1.05447e-50	0.0184616	0.978306
chr7_72.27_72.47MB	rs9955	7	72418992	1-oleoyl-2-docosahexaenoyl-GPE (18:1/22:6)*	Lipid	1709	4.79322e-51	0.00883667	1.29588e-50	0.0229223	0.968241
chr7_72.27_72.47MB	rs9955	7	72418992	palmitoylcholine	Lipid	1700	2.60834e-50	0.0480868	1.29694e-50	0.0229812	0.928932
chr7_72.27_72.47MB	rs9955	7	72418992	oleoylcholine	Lipid	1700	2.6121e-50	0.048156	1.3581e-50	0.02411	0.927734
chr7_72.27_72.47MB	rs9955	7	72418992	arachidonoylcholine	Lipid	1700	1.75708e-51	0.00323931	8.91704e-51	0.0154579	0.981303
chr7_72.27_72.47MB	rs9955	7	72418992	docosahexaenoylcholine	Lipid	1701	7.0536e-53	0.000130038	1.07571e-50	0.0188505	0.98102
chr7_72.27_72.47MB	rs9955	7	72418992	oleoyl-oleoyl-glycerol (18:1/18:1) [1]*	Lipid	1718	2.74676e-50	0.0506387	1.17668e-50	0.0207644	0.928597
chr7_72.27_72.47MB	rs9955	7	72418992	oleoyl-oleoyl-glycerol (18:1/18:1) [2]*	Lipid	1711	3.52355e-50	0.0649594	1.69026e-50	0.0302564	0.904784
chr7_72.27_72.47MB	rs9955	7	72418992	linoleoyl-linolenoyl-glycerol (18:2/18:3) [2]*	Lipid	1698	9.73274e-51	0.017943	1.52613e-50	0.0271804	0.954877
chr7_72.27_72.47MB	rs9955	7	72418992	palmitoleoyl-linoleoyl-glycerol (16:1/18:2) [1]*	Lipid	1701	6.011e-50	0.110817	1.54714e-50	0.0276611	0.861522
chr7_72.27_72.47MB	rs9955	7	72418992	linoleoyl-linoleoyl-glycerol (18:2/18:2) [1]*	Lipid	1700	1.65149e-51	0.00304465	4.28774e-50	0.078129	0.918826
chr7_72.27_72.47MB	rs9955	7	72418992	ceramide (d16:1/24:1, d18:1/22:1)*	Lipid	1714	4.79842e-50	0.0884624	1.77685e-50	0.0318779	0.87966
chr7_72.27_72.47MB	rs9955	7	72418992	glycosyl ceramide (d16:1/24:1, d18:1/22:1)*	Lipid	1737	1.25412e-50	0.0231207	9.3758e-51	0.0163244	0.960555
chr7_72.27_72.47MB	rs9955	7	72418992	ceramide (d18:2/24:1, d18:1/24:2)*	Lipid	1716	1.96182e-50	0.0361677	1.01264e-50	0.0177227	0.94611
chr7_72.27_72.47MB	rs9955	7	72418992	stearoylcholine*	Lipid	1700	7.71738e-50	0.142276	2.16086e-50	0.0390184	0.818706
chr7_72.27_72.47MB	rs9955	7	72418992	linoleoylcholine*	Lipid	1699	7.71637e-50	0.142257	2.04466e-50	0.036874	0.820869
chr7_72.27_72.47MB	rs9955	7	72418992	1-nonadecenoyl-GPC (19:1)*	Lipid	1704	1.24273e-50	0.0229106	9.42697e-51	0.0164187	0.960671
chr7_72.27_72.47MB	rs9955	7	72418992	pipecolate	Amino_Acid	1701	7.23705e-51	0.0133421	1.35832e-50	0.0240791	0.962579
chr7_72.27_72.47MB	rs9955	7	72418992	retinol (Vitamin A)	Cofactors_and_Vitamins	1699	7.74399e-50	0.142766	1.97544e-50	0.0355972	0.821636
chr7_72.27_72.47MB	rs9955	7	72418992	X - 24328	Uncharacterized	1701	2.29362e-55	4.22847e-07	3.02701e-50	0.0548601	0.94514
chr7_72.61_73.18MB_A	rs13246993	7	73022746	1-stearoyl-2-arachidonoyl-GPI (18:0/20:4)	Lipid	2108	1.23014e-54	0.0112451	1.7032e-53	0.154861	0.833894
chr7_72.61_73.18MB_A	rs13246993	7	73022746	1-palmitoyl-GPC (16:0)	Lipid	2108	5.14191e-54	0.0470038	5.01457e-54	0.0449317	0.908064
chr7_72.61_73.18MB_A	rs13246993	7	73022746	1-margaroyl-GPC (17:0)	Lipid	2108	7.16008e-56	0.000654526	4.82983e-54	0.0431949	0.956151
chr7_72.61_73.18MB_A	rs13246993	7	73022746	1-linolenoylglycerol (18:3)	Lipid	2115	7.42306e-54	0.0678566	1.21999e-53	0.110702	0.821441
chr7_72.61_73.18MB_A	rs13246993	7	73022746	1-stearoyl-GPE (18:0)	Lipid	2108	1.43905e-54	0.0131548	5.10046e-54	0.0456838	0.941161
chr7_72.61_73.18MB_A	rs13246993	7	73022746	1-docosahexaenoyl-GPC (22:6)*	Lipid	2108	7.95393e-55	0.00727094	7.36096e-54	0.0663625	0.926367
chr7_72.61_73.18MB_A	rs13246993	7	73022746	1-palmitoyl-GPE (16:0)	Lipid	2108	1.41475e-54	0.0129327	4.24303e-54	0.0378376	0.94923
chr7_72.61_73.18MB_A	rs13246993	7	73022746	1-docosahexaenoyl-GPE (22:6)*	Lipid	2108	4.81691e-54	0.0440329	9.05369e-54	0.0818886	0.874078
chr7_72.61_73.18MB_A	rs13246993	7	73022746	1-margaroyl-GPE (17:0)*	Lipid	2108	2.32673e-54	0.0212694	8.36457e-54	0.0755601	0.903171
chr7_72.61_73.18MB_A	rs13246993	7	73022746	oleoyl-linoleoyl-glycerol (18:1/18:2) [1]	Lipid	2108	1.20959e-56	0.000110573	1.85044e-53	0.168323	0.831566
chr7_72.61_73.18MB_A	rs13246993	7	73022746	2-O-methylascorbic acid	Cofactors_and_Vitamins	2108	2.0538e-55	0.00187744	1.30388e-53	0.118312	0.879811
chr7_72.61_73.18MB_A	rs13246993	7	73022746	1-nonadecanoyl-GPC (19:0)	Lipid	2107	6.05274e-55	0.005533	5.5114e-54	0.0494364	0.945031
chr7_72.61_73.18MB_A	rs13246993	7	73022746	1-palmitoyl-2-docosahexaenoyl-GPC (16:0/22:6)	Lipid	2108	2.65282e-54	0.0242503	1.90372e-53	0.173223	0.802527
chr7_72.61_73.18MB_A	rs13246993	7	73022746	palmitoyl-linoleoyl-glycerol (16:0/18:2) [2]*	Lipid	2107	7.94255e-55	0.00726054	5.11973e-54	0.0458542	0.946885
chr7_72.61_73.18MB_A	rs13246993	7	73022746	1-pentadecanoyl-2-docosahexaenoyl-GPC (15:0/22:6)*	Lipid	2111	3.68054e-55	0.0033645	4.91217e-54	0.043951	0.952684
chr7_72.61_73.18MB_A	rs13246993	7	73022746	1-stearoyl-2-docosapentaenoyl-GPC (18:0/22:5n3)*	Lipid	2108	9.6523e-54	0.0882348	1.1802e-53	0.107081	0.804684
chr7_72.61_73.18MB_A	rs13246993	7	73022746	phosphatidylcholine (16:0/22:5n3, 18:1/20:4)*	Lipid	2108	1.63258e-55	0.00149239	1.10572e-53	0.10018	0.898328
chr7_72.61_73.18MB_A	rs13246993	7	73022746	1-oleoyl-2-docosahexaenoyl-GPE (18:1/22:6)*	Lipid	2121	1.11334e-54	0.0101774	1.08756e-53	0.0985258	0.891297
chr7_72.61_73.18MB_A	rs13246993	7	73022746	arachidonoylcholine	Lipid	2108	1.27624e-54	0.0116665	1.37995e-53	0.125282	0.863051
chr7_72.61_73.18MB_A	rs13246993	7	73022746	docosahexaenoylcholine	Lipid	2109	1.46602e-56	0.000134014	1.13717e-53	0.103055	0.89681
chr7_72.61_73.18MB_A	rs13246993	7	73022746	oleoyl-oleoyl-glycerol (18:1/18:1) [1]*	Lipid	2120	1.13753e-53	0.103986	9.11049e-54	0.0824683	0.813546
chr7_72.61_73.18MB_A	rs13246993	7	73022746	oleoyl-oleoyl-glycerol (18:1/18:1) [2]*	Lipid	2109	8.44268e-54	0.0771772	1.11458e-53	0.101065	0.821757
chr7_72.61_73.18MB_A	rs13246993	7	73022746	linoleoyl-linolenoyl-glycerol (18:2/18:3) [2]*	Lipid	2106	1.8204e-54	0.0166408	1.13118e-53	0.102524	0.880835
chr7_72.61_73.18MB_A	rs13246993	7	73022746	ceramide (d16:1/24:1, d18:1/22:1)*	Lipid	2108	3.66851e-54	0.0335351	5.04803e-54	0.0452244	0.921241
chr7_72.61_73.18MB_A	rs13246993	7	73022746	glycosyl ceramide (d16:1/24:1, d18:1/22:1)*	Lipid	2121	2.48699e-54	0.0227344	4.95181e-54	0.0443331	0.932932
chr7_72.61_73.18MB_A	rs13246993	7	73022746	ceramide (d18:2/24:1, d18:1/24:2)*	Lipid	2109	3.50248e-54	0.0320173	5.89779e-54	0.0529987	0.914984
chr7_72.61_73.18MB_A	rs13246993	7	73022746	1-nonadecenoyl-GPC (19:1)*	Lipid	2109	6.54181e-54	0.0598008	1.15661e-53	0.104894	0.835305
chr7_72.61_73.18MB_A	rs13246993	7	73022746	pipecolate	Amino_Acid	2110	1.96385e-54	0.0179522	1.07708e-53	0.0975746	0.884473
chr7_72.61_73.18MB_A	rs13246993	7	73022746	alpha-tocopherol	Cofactors_and_Vitamins	2108	1.38368e-53	0.126487	7.10732e-54	0.064161	0.809352
chr7_72.61_73.18MB_A	rs13246993	7	73022746	X - 12707	Uncharacterized	2113	1.1773e-53	0.10762	5.72405e-54	0.0514845	0.840895
chr7_72.61_73.18MB_A	rs13246993	7	73022746	X - 24328	Uncharacterized	2110	6.40345e-60	5.8536e-08	5.49645e-54	0.0492941	0.950706
chr7_97.58_98.15MB	rs112758337	7	97977268	methionine sulfone	Amino_Acid	3791	2.01235e-12	0.000902524	3.86771e-11	0.0163637	0.982734
chr7_97.58_98.15MB	rs112758337	7	97977268	1-palmitoyl-2-palmitoleoyl-GPC (16:0/16:1)*	Lipid	3793	2.98985e-10	0.134093	1.22366e-10	0.0540683	0.811839
chr7_98.97_99.38MB	rs45446698	7	99332948	dehydroepiandrosterone sulfate (DHEA-S)	Lipid	2245	2.61835e-49	5.99154e-46	5.89423e-05	0.134011	0.86593
chr7_98.97_99.38MB	rs45446698	7	99332948	androsterone sulfate	Lipid	2245	0	0	1.45267e-06	0.00232646	0.997672
chr7_98.97_99.38MB	rs45446698	7	99332948	tauro-beta-muricholate	Lipid	2255	6.13021e-14	1.40277e-10	4.03891e-05	0.0915135	0.908446
chr7_98.97_99.38MB	rs45446698	7	99332948	epiandrosterone sulfate	Lipid	2244	0	0	2.41154e-06	0.00452283	0.995475
chr7_98.97_99.38MB	rs45446698	7	99332948	5alpha-androstan-3beta,17beta-diol disulfate	Lipid	2245	4.29993e-61	9.8395e-58	8.01231e-05	0.182528	0.817392
chr7_98.97_99.38MB	rs45446698	7	99332948	androstenediol (3beta,17beta) disulfate (1)	Lipid	2245	4.74798e-17	1.08648e-13	1.80806e-06	0.0031405	0.996858
chr7_98.97_99.38MB	rs45446698	7	99332948	5alpha-androstan-3alpha,17alpha-diol monosulfate	Lipid	2247	5.39599e-49	1.23474e-45	1.1381e-05	0.0250678	0.974921
chr7_98.97_99.38MB	rs45446698	7	99332948	5alpha-pregnan-3beta,20beta-diol monosulfate (1)	Lipid	2244	2.85434e-14	6.53157e-11	3.41228e-06	0.00681512	0.993181
chr7_98.97_99.38MB	rs45446698	7	99332948	5alpha-androstan-3alpha,17beta-diol disulfate	Lipid	2248	1.36982e-05	0.0313455	1.3518e-05	0.0299946	0.938633
chr7_98.97_99.38MB	rs45446698	7	99332948	5alpha-androstan-3alpha,17beta-diol monosulfate (1)	Lipid	2244	1.09721e-252	2.5107e-249	4.86168e-07	0.000112593	0.999887
chr7_98.97_99.38MB	rs45446698	7	99332948	5alpha-androstan-3beta,17alpha-diol disulfate	Lipid	2246	8.28218e-37	1.8952e-33	7.45451e-07	0.000706517	0.999293
chr7_98.97_99.38MB	rs45446698	7	99332948	5alpha-androstan-3beta,17beta-diol monosulfate (2)	Lipid	2243	3.85792e-163	8.82794e-160	1.45267e-06	0.00232642	0.997672
chr7_98.97_99.38MB	rs45446698	7	99332948	androstenediol (3alpha, 17alpha) monosulfate (3)	Lipid	2245	9.6341e-144	2.20456e-140	4.8619e-07	0.000112657	0.999887
chr7_98.97_99.38MB	rs45446698	7	99332948	androstenediol (3beta,17beta) monosulfate (1)	Lipid	2245	3.73002e-40	8.53538e-37	1.00995e-06	0.00131238	0.998687
chr7_98.97_99.38MB	rs45446698	7	99332948	androstenediol (3beta,17beta) monosulfate (2)	Lipid	2243	7.57063e-24	1.73238e-20	7.2004e-07	0.000648311	0.999351
chr7_98.97_99.38MB	rs45446698	7	99332948	16a-hydroxy DHEA 3-sulfate	Lipid	2245	2.63838e-231	6.03739e-228	4.86168e-07	0.000112607	0.999887
chr7_98.97_99.38MB	rs45446698	7	99332948	andro steroid monosulfate C19H28O6S (1)*	Lipid	2244	6.25504e-123	1.43134e-119	4.86171e-07	0.000112614	0.999887
chr7_98.97_99.38MB	rs45446698	7	99332948	androsterone glucuronide	Lipid	2245	3.5157e-09	8.04494e-06	4.56249e-06	0.00944978	0.990538
chr7_98.97_99.38MB	rs45446698	7	99332948	glycoursodeoxycholate	Lipid	2244	5.23341e-05	0.119756	1.34721e-05	0.029978	0.8502
chr7_98.97_99.38MB	rs45446698	7	99332948	etiocholanolone glucuronide	Lipid	2244	8.10835e-23	1.85543e-19	8.3716e-06	0.0181748	0.981817
chr7_98.97_99.38MB	rs45446698	7	99332948	cortolone glucuronide (1)	Lipid	2244	1.41744e-05	0.0324353	8.97626e-06	0.0195924	0.947949
chr7_98.97_99.38MB	rs45446698	7	99332948	glucuronide of C19H28O4 (2)*	Partially_Characterized	2245	3.82411e-07	0.000875068	1.01612e-05	0.0222749	0.97684
chr7_98.97_99.38MB	rs45446698	7	99332948	glyco-beta-muricholate**	Lipid	2260	2.3731e-57	5.43034e-54	6.04143e-06	0.0128374	0.987157
chr7_98.97_99.38MB	rs45446698	7	99332948	estrone 3-sulfate	Lipid	2237	5.15194e-10	1.1789e-06	7.76807e-07	0.000778316	0.99922
chr7_98.97_99.38MB	rs45446698	7	99332948	deoxycholate	Lipid	2244	2.7993e-05	0.0640562	1.72666e-05	0.0386136	0.897285
chr7_98.97_99.38MB	rs45446698	7	99332948	X - 17612	Uncharacterized	2245	1.51738e-10	3.47221e-07	3.73158e-06	0.00754649	0.992449
chr7_98.97_99.38MB	rs45446698	7	99332948	X - 21364	Uncharacterized	2245	8.82431e-07	0.00201926	1.51142e-06	0.00246305	0.995515
chr7_98.97_99.38MB	rs45446698	7	99332948	X - 21410	Uncharacterized	2238	1.3186e-92	3.01733e-89	2.41158e-06	0.00452293	0.995475
chr7_98.97_99.38MB	rs45446698	7	99332948	X - 21470	Uncharacterized	2242	2.57951e-16	5.90268e-13	8.12234e-07	0.000859488	0.99914
chr7_98.97_99.38MB	rs45446698	7	99332948	X - 23787	Uncharacterized	2299	2.05196e-09	4.69544e-06	3.28323e-06	0.00651946	0.993473
chr7_98.97_99.38MB	rs45446698	7	99332948	X - 24546	Uncharacterized	2246	5.12035e-10	1.17168e-06	1.38907e-06	0.00218079	0.997817
chr7_98.97_99.38MB	rs45446698	7	99332948	X - 24574	Uncharacterized	2259	2.89449e-36	6.62344e-33	3.334e-06	0.00663581	0.993361
chr7_98.97_99.38MB	rs45446698	7	99332948	X - 24947	Uncharacterized	2243	3.32946e-39	7.61878e-36	3.77967e-05	0.0855754	0.914387
chr7_98.97_99.38MB	rs45446698	7	99332948	X - 25937	Uncharacterized	2307	3.99881e-09	9.15046e-06	3.48303e-06	0.00697718	0.99301
chr7_130.44_130.64MB	rs157934	7	130585492	X - 11632	Uncharacterized	2883	2.43858e-07	0.0608978	5.73358e-08	0.0133925	0.925709
chr7_130.44_130.64MB	rs157934	7	130585492	X - 13431	Uncharacterized	2882	4.95639e-07	0.123774	1.67275e-07	0.0409375	0.835288
chr7_140.38_140.86MB	rs10487888	7	140499107	androsterone glucuronide	Lipid	2970	0.000106305	0.05664	0.000206267	0.109067	0.833981
chr7_148.37_148.63MB	rs148190310	7	148564138	X - 17438	Uncharacterized	3678	8.48529e-06	0.0889051	3.05303e-06	0.0311083	0.879975
chr7_150.46_150.74MB	rs6977081	7	150542515	(N(1) + N(8))-acetylspermidine	Amino_Acid	4086	1.57066e-53	2.31185e-50	3.72246e-06	0.00448359	0.995513
chr7_150.46_150.74MB	rs6977081	7	150542515	N-acetyl-isoputreanine	Amino_Acid	4086	2.60168e-35	3.82942e-32	9.19217e-05	0.134434	0.865474
chr7_150.46_150.74MB	rs6977081	7	150542515	4-acetamidobutanoate	Amino_Acid	4087	5.35339e-05	0.0787968	7.16574e-05	0.104656	0.816422
chr7_150.46_150.74MB	rs6977081	7	150542515	spermidine	Amino_Acid	4088	9.175e-06	0.0135047	6.38525e-05	0.0930914	0.893331
chr7_150.46_150.74MB	rs6977081	7	150542515	X - 07765	Uncharacterized	4096	6.48088e-05	0.0953923	2.91531e-05	0.0420481	0.862466
chr7_151.35_151.47MB	rs10224210	7	151413194	creatinine	Amino_Acid	3711	5.71117e-26	0.004082	1.50776e-25	0.00979044	0.986128
chr8_9.12_9.25MB	rs7012637	8	9173209	dodecanedioate (C12-DC)	Lipid	5569	1.03583e-05	0.0126552	5.35881e-06	0.0055653	0.981764
chr8_9.12_9.25MB	rs7012637	8	9173209	3-hydroxysebacate	Lipid	5547	7.19839e-05	0.0879454	4.33363e-05	0.0520857	0.859854
chr8_9.12_9.25MB	rs7012637	8	9173209	N-acetyltryptophan	Amino_Acid	5577	3.74046e-05	0.0456987	4.24762e-05	0.0509915	0.90323
chr8_9.12_9.25MB	rs7012637	8	9173209	3-hydroxydodecanedioate*	Lipid	5580	5.11746e-05	0.062522	2.83743e-05	0.0337623	0.903636
chr8_9.12_9.25MB	rs7012637	8	9173209	2-hydroxyglutarate	Lipid	5570	3.03976e-05	0.0371379	2.62761e-05	0.0311709	0.931635
chr8_9.12_9.25MB	rs7012637	8	9173209	palmitoyl sphingomyelin (d18:1/16:0)	Lipid	5567	3.29622e-05	0.0402712	5.61517e-05	0.0677107	0.891929
chr8_9.12_9.25MB	rs7012637	8	9173209	5alpha-androstan-3alpha,17beta-diol 17-glucuronide	Lipid	5549	1.29955e-05	0.0158771	3.13826e-05	0.0373947	0.946684
chr8_9.12_9.25MB	rs7012637	8	9173209	3-hydroxyhexanoate	Lipid	5569	4.09978e-05	0.0500885	3.74904e-05	0.0448985	0.904934
chr8_9.12_9.25MB	rs7012637	8	9173209	adipoylcarnitine (C6-DC)	Lipid	5569	6.78595e-07	0.000829065	1.74447e-05	0.020334	0.978819
chr8_9.12_9.25MB	rs7012637	8	9173209	glycosyl-N-palmitoyl-sphingosine (d18:1/16:0)	Lipid	5569	9.99046e-05	0.122057	5.26003e-05	0.0634495	0.814341
chr8_9.12_9.25MB	rs7012637	8	9173209	2-hydroxynervonate*	Lipid	5575	2.49968e-05	0.0305396	1.77664e-05	0.0207573	0.94866
chr8_9.12_9.25MB	rs7012637	8	9173209	dodecenedioate (C12:1-DC)*	Lipid	5572	1.50144e-06	0.00183437	3.67149e-06	0.00349093	0.99467
chr8_9.12_9.25MB	rs7012637	8	9173209	glutamine conjugate of C6H10O2 (2)*	Partially_Characterized	5578	1.912e-05	0.0233597	8.65378e-05	0.104855	0.87168
chr8_9.12_9.25MB	rs7012637	8	9173209	4-methylhexanoylglutamine	Lipid	5573	1.04143e-05	0.0127236	2.672e-05	0.0316893	0.95555
chr8_9.12_9.25MB	rs7012637	8	9173209	tigloylglycine	Amino_Acid	5536	8.31212e-06	0.0101552	4.55427e-06	0.00457886	0.985253
chr8_9.12_9.25MB	rs7012637	8	9173209	X - 18886	Uncharacterized	5578	1.90406e-06	0.00232626	5.68757e-06	0.00595702	0.991709
chr8_9.12_9.25MB	rs7012637	8	9173209	X - 21829	Uncharacterized	5586	3.15102e-07	0.000384972	3.18469e-06	0.00289414	0.996717
chr8_9.12_9.25MB	rs7012637	8	9173209	X - 24588	Uncharacterized	5568	7.03625e-06	0.00859645	4.62476e-05	0.0555667	0.935784
chr8_32.16_32.49MB	rs2466077	8	32432753	proline	Amino_Acid	3441	5.05165e-11	0.00674151	1.17165e-10	0.0146572	0.978601
chr8_32.16_32.49MB	rs2466077	8	32432753	X - 21467	Uncharacterized	3426	9.14417e-10	0.12203	5.24664e-10	0.0692084	0.808761
chr8_32.16_32.49MB	rs2466077	8	32432753	X - 25371	Uncharacterized	3440	1.11634e-09	0.148977	3.49508e-10	0.0458372	0.805186
chr9_20.45_20.61MB	rs12376901	9	20501425	glucose	Carbohydrate	3562	1.89448e-07	0.0181591	2.80493e-07	0.02593	0.95591
chr9_20.45_20.61MB	rs12376901	9	20501425	X - 17340	Uncharacterized	3563	1.10777e-06	0.106183	3.69829e-07	0.0345898	0.859226
chr9_20.45_20.61MB	rs12376901	9	20501425	X - 21285	Uncharacterized	3565	1.49119e-06	0.142934	4.2334e-07	0.0397609	0.817303
chr9_20.45_20.61MB	rs12376901	9	20501425	X - 24544	Uncharacterized	3565	6.31076e-07	0.0604901	3.64646e-07	0.0340467	0.905462
chr9_71.35_71.54MB	rs1412987	9	71410645	1-methylguanidine	Amino_Acid	3495	1.94895e-05	0.0107656	0.000225868	0.123899	0.86509
chr9_71.35_71.54MB	rs1412987	9	71410645	taurodeoxycholate	Lipid	3515	1.1011e-05	0.00608226	3.57891e-05	0.0187941	0.975077
chr9_95.78_95.95MB	rs10761194	9	95899884	carnitine	Lipid	3920	1.24803e-05	0.0160283	1.52679e-05	0.0186431	0.965301
chr9_95.78_95.95MB	rs10761194	9	95899884	propionylcarnitine (C3)	Lipid	3920	1.74872e-05	0.0224587	1.72821e-05	0.021239	0.956268
chr9_95.78_95.95MB	rs10761194	9	95899884	2-methylbutyrylcarnitine (C5)	Amino_Acid	3922	5.52037e-05	0.0708976	3.34066e-05	0.0420167	0.886997
chr9_95.78_95.95MB	rs10761194	9	95899884	3-methylglutarylcarnitine (2)	Amino_Acid	3918	1.11784e-05	0.0143563	2.47468e-05	0.0308273	0.95478
chr9_130.63_130.82MB	rs10987826	9	130768504	X - 11632	Uncharacterized	2819	2.85606e-09	0.113856	8.9725e-10	0.0349172	0.851227
chr9_130.63_130.82MB	rs10987826	9	130768504	X - 21353	Uncharacterized	2797	3.47135e-09	0.138384	1.24094e-09	0.0486567	0.812959
chr9_130.63_130.82MB	rs10987826	9	130768504	X - 21364	Uncharacterized	2797	6.10145e-10	0.0243231	8.06808e-10	0.0312186	0.944458
chr9_136.09_136.21MB	rs550057	9	136146597	3-phenylpropionate (hydrocinnamate)	Xenobiotics	4272	0.000983782	0.0529485	0.00119128	0.0632347	0.881642
chr9_136.09_136.21MB	rs550057	9	136146597	campesterol	Lipid	4263	5.30343e-09	2.85434e-07	0.000344076	0.0175362	0.982119
chr9_136.09_136.21MB	rs550057	9	136146597	1-palmitoyl-GPI (16:0)	Lipid	4273	0.000910601	0.0490098	0.000410874	0.0211854	0.928483
chr9_136.09_136.21MB	rs550057	9	136146597	1-oleoyl-GPI (18:1)	Lipid	4268	0.000568554	0.0306003	0.000516115	0.0268365	0.941479
chr9_136.09_136.21MB	rs550057	9	136146597	1-linoleoyl-GPI (18:2)*	Lipid	4267	0.00105062	0.0565454	0.000655876	0.0343926	0.907355
chr9_136.09_136.21MB	rs550057	9	136146597	O-sulfo-L-tyrosine	Xenobiotics	4268	0.000406155	0.0218598	0.000641822	0.0336001	0.943492
chr9_136.09_136.21MB	rs550057	9	136146597	sphingomyelin (d18:2/21:0, d16:2/23:0)*	Lipid	4270	0.00244955	0.131838	0.000885211	0.0468253	0.818002
chr9_136.09_136.21MB	rs550057	9	136146597	carotene diol (1)	Cofactors_and_Vitamins	4268	0.000119015	0.00640554	0.000201305	0.00985108	0.983423
chr9_136.09_136.21MB	rs550057	9	136146597	palmitoyl-sphingosine-phosphoethanolamine (d18:1/16:0)	Lipid	4272	0.000360412	0.0193979	0.000569152	0.0296826	0.94999
chr9_136.09_136.21MB	rs550057	9	136146597	cholesterol	Lipid	4268	0.00116242	0.0625628	0.000353537	0.01811	0.917811
chr9_136.09_136.21MB	rs550057	9	136146597	sphinganine	Lipid	4265	0.00102633	0.0552383	0.000379177	0.019484	0.923872
chr9_136.09_136.21MB	rs550057	9	136146597	X - 26054	Uncharacterized	4262	1.67578e-22	9.01928e-21	0.000219867	0.0108446	0.988936
chr10_16.87_17.02MB	rs73592376	10	16937787	valerate (5:0)	Lipid	4564	8.90795e-12	0.144908	2.6119e-12	0.0416751	0.813417
chr10_52.42_52.81MB	rs10994860	10	52645424	N,N-dimethylalanine	Amino_Acid	3302	1.86921e-40	0.00604906	4.08611e-40	0.0122416	0.981709
chr10_52.42_52.81MB	rs10994860	10	52645424	X - 12216	Uncharacterized	3309	4.4003e-39	0.1424	1.10425e-39	0.0349126	0.822687
chr10_52.42_52.81MB	rs10994860	10	52645424	X - 23997	Uncharacterized	3308	3.02852e-39	0.0980076	1.19874e-39	0.0379289	0.864063
chr10_60.12_60.43MB	rs12569559	10	60312711	3-indoxyl sulfate	Amino_Acid	3220	1.30558e-40	0.00129955	1.97399e-38	0.195684	0.803016
chr10_60.12_60.43MB	rs12569559	10	60312711	propionylcarnitine (C3)	Lipid	3220	1.46203e-39	0.0145528	1.81335e-38	0.179692	0.805755
chr10_60.12_60.43MB	rs12569559	10	60312711	6-hydroxyindole sulfate	Xenobiotics	3220	3.15393e-41	0.000313937	1.88793e-38	0.187108	0.812578
chr10_61.24_61.77MB	rs1171614	10	61469538	carnitine	Lipid	3728	2.02385e-167	2.5499e-86	9.58e-84	0.0110812	0.988919
chr10_61.24_61.77MB	rs1171614	10	61469538	indolelactate	Amino_Acid	3728	4.01965e-83	0.0506447	2.63342e-83	0.0322621	0.917093
chr10_61.24_61.77MB	rs1171614	10	61469538	palmitoylcarnitine (C16)	Lipid	3730	7.32122e-84	0.00922419	4.80233e-83	0.0595746	0.931201
chr10_61.24_61.77MB	rs1171614	10	61469538	hexanoylcarnitine (C6)	Lipid	3728	1.44011e-96	1.81443e-15	3.22874e-84	0.00307105	0.996929
chr10_61.24_61.77MB	rs1171614	10	61469538	acetylcarnitine (C2)	Lipid	3728	2.696e-106	3.39677e-25	3.16605e-84	0.00299199	0.997008
chr10_61.24_61.77MB	rs1171614	10	61469538	1-methylhistidine	Amino_Acid	3729	4.68068e-83	0.0589731	1.91198e-83	0.0231717	0.917855
chr10_61.24_61.77MB	rs1171614	10	61469538	butyrylcarnitine (C4)	Lipid	3729	3.64014e-95	4.58631e-14	3.23699e-84	0.00308145	0.996919
chr10_61.24_61.77MB	rs1171614	10	61469538	isobutyrylcarnitine (C4)	Amino_Acid	3729	1.17388e-89	1.479e-08	8.41793e-84	0.00961559	0.990384
chr10_61.24_61.77MB	rs1171614	10	61469538	trigonelline (N'-methylnicotinate)	Cofactors_and_Vitamins	3728	3.6626e-83	0.0461461	2.19373e-83	0.0267123	0.927142
chr10_61.24_61.77MB	rs1171614	10	61469538	1,3-dimethylurate	Xenobiotics	3732	1.04362e-82	0.131489	2.73893e-83	0.0336737	0.834837
chr10_61.24_61.77MB	rs1171614	10	61469538	propionylcarnitine (C3)	Lipid	3728	1.29742e-114	1.63466e-33	2.71616e-83	0.0332549	0.966745
chr10_61.24_61.77MB	rs1171614	10	61469538	octanoylcarnitine (C8)	Lipid	3728	7.58434e-83	0.0955571	1.71124e-83	0.0206766	0.883766
chr10_61.24_61.77MB	rs1171614	10	61469538	N-acetylarginine	Amino_Acid	3729	5.33441e-91	6.72096e-10	3.51777e-84	0.00343556	0.996564
chr10_61.24_61.77MB	rs1171614	10	61469538	stearoylcarnitine (C18)	Lipid	3728	9.40184e-84	0.0118456	1.83208e-83	0.0221168	0.966038
chr10_61.24_61.77MB	rs1171614	10	61469538	isovalerylcarnitine (C5)	Amino_Acid	3728	1.49163e-84	0.00187935	9.22293e-84	0.0106327	0.987488
chr10_61.24_61.77MB	rs1171614	10	61469538	5,6-dihydrouridine	Nucleotide	3728	7.70142e-84	0.00970322	1.11135e-83	0.0130249	0.977272
chr10_61.24_61.77MB	rs1171614	10	61469538	5-methyluridine (ribothymidine)	Nucleotide	3728	2.8474e-85	0.000358752	3.31121e-84	0.00317541	0.996466
chr10_61.24_61.77MB	rs1171614	10	61469538	oleoylcarnitine (C18:1)	Lipid	3728	1.4944e-84	0.00188283	5.46593e-84	0.00589444	0.992223
chr10_61.24_61.77MB	rs1171614	10	61469538	2-methylbutyrylcarnitine (C5)	Amino_Acid	3742	5.64831e-85	0.000711646	4.56876e-84	0.00476178	0.994527
chr10_61.24_61.77MB	rs1171614	10	61469538	malonylcarnitine	Lipid	3734	3.72391e-83	0.0469186	3.37847e-83	0.0416548	0.911427
chr10_61.24_61.77MB	rs1171614	10	61469538	glutarylcarnitine (C5-DC)	Amino_Acid	3728	7.77309e-84	0.00979353	5.71334e-84	0.00621439	0.983992
chr10_61.24_61.77MB	rs1171614	10	61469538	beta-hydroxyisovaleroylcarnitine	Amino_Acid	3722	1.30225e-84	0.00164074	2.87622e-84	0.00262809	0.995731
chr10_61.24_61.77MB	rs1171614	10	61469538	tiglylcarnitine (C5:1-DC)	Amino_Acid	3730	1.01582e-82	0.127986	2.29767e-83	0.0281051	0.843908
chr10_61.24_61.77MB	rs1171614	10	61469538	deoxycarnitine	Lipid	3728	3.65743e-95	4.60809e-14	3.16905e-84	0.00299577	0.997004
chr10_61.24_61.77MB	rs1171614	10	61469538	N-methylproline	Amino_Acid	3728	4.49904e-89	5.66847e-08	3.32072e-84	0.00318705	0.996813
chr10_61.24_61.77MB	rs1171614	10	61469538	cis-4-decenoylcarnitine (C10:1)	Lipid	3728	1.502e-84	0.00189241	3.7708e-84	0.00375658	0.994351
chr10_61.24_61.77MB	rs1171614	10	61469538	hydantoin-5-propionate	Amino_Acid	3730	6.21792e-84	0.00783413	6.76948e-84	0.00754443	0.984621
chr10_61.24_61.77MB	rs1171614	10	61469538	linoleoylcarnitine (C18:2)*	Lipid	3728	3.5741e-86	4.50311e-05	4.77825e-84	0.00502532	0.99493
chr10_61.24_61.77MB	rs1171614	10	61469538	(R)-3-hydroxybutyrylcarnitine	Lipid	3736	1.67698e-90	2.11287e-09	4.12132e-84	0.00419675	0.995803
chr10_61.24_61.77MB	rs1171614	10	61469538	benzoylcarnitine*	Xenobiotics	3734	6.70854e-83	0.0845227	2.59013e-83	0.03175	0.883727
chr10_61.24_61.77MB	rs1171614	10	61469538	3-methylglutarylcarnitine (2)	Amino_Acid	3734	1.50478e-84	0.00189591	4.82174e-84	0.00508201	0.993022
chr10_61.24_61.77MB	rs1171614	10	61469538	phenylacetylcarnitine	Peptide	3740	1.43817e-83	0.0181199	3.18998e-83	0.0392487	0.942631
chr10_61.24_61.77MB	rs1171614	10	61469538	(S)-3-hydroxybutyrylcarnitine	Lipid	3732	5.6249e-92	7.08696e-11	6.21173e-84	0.00683316	0.993167
chr10_61.24_61.77MB	rs1171614	10	61469538	pimeloylcarnitine/3-methyladipoylcarnitine (C7-DC)	Lipid	3733	8.20786e-83	0.103413	3.48664e-83	0.0430756	0.853511
chr10_61.24_61.77MB	rs1171614	10	61469538	linolenoylcarnitine (C18:3)*	Lipid	3730	5.36843e-83	0.0676383	2.8488e-83	0.0349954	0.897366
chr10_61.24_61.77MB	rs1171614	10	61469538	arachidonoylcarnitine (C20:4)	Lipid	3732	1.23312e-91	1.55364e-10	3.52897e-84	0.00344969	0.99655
chr10_61.24_61.77MB	rs1171614	10	61469538	eicosenoylcarnitine (C20:1)*	Lipid	3735	8.69392e-83	0.109537	5.13648e-83	0.0638893	0.826574
chr10_61.24_61.77MB	rs1171614	10	61469538	dihomo-linoleoylcarnitine (C20:2)*	Lipid	3745	1.77512e-86	2.23652e-05	3.44366e-84	0.00334213	0.996636
chr10_61.24_61.77MB	rs1171614	10	61469538	dihomo-linolenoylcarnitine (C20:3n3 or 6)*	Lipid	3736	2.17993e-88	2.74655e-07	2.70962e-84	0.00241634	0.997583
chr10_61.24_61.77MB	rs1171614	10	61469538	docosapentaenoylcarnitine (C22:5n3)*	Lipid	3782	1.94916e-83	0.024558	2.32576e-83	0.0283558	0.947086
chr10_61.24_61.77MB	rs1171614	10	61469538	N,N-dimethylalanine	Amino_Acid	3727	1.97575e-89	2.48929e-08	5.52679e-84	0.00596931	0.994031
chr10_61.24_61.77MB	rs1171614	10	61469538	indoleacetoylcarnitine*	Amino_Acid	3702	5.30676e-85	0.000668612	5.58939e-84	0.00604893	0.993282
chr10_61.24_61.77MB	rs1171614	10	61469538	3-hydroxyhexanoylcarnitine (1)	Lipid	3727	1.83125e-87	2.30724e-06	3.38444e-84	0.00326741	0.99673
chr10_61.24_61.77MB	rs1171614	10	61469538	2,3-dihydroxy-5-methylthio-4-pentenoate (DMTPA)*	Amino_Acid	3728	3.33879e-83	0.0420663	1.62656e-83	0.019555	0.938379
chr10_61.24_61.77MB	rs1171614	10	61469538	undecenoylcarnitine (C11:1)	Lipid	3728	1.50478e-84	0.00189592	4.05716e-84	0.00411774	0.993986
chr10_61.24_61.77MB	rs1171614	10	61469538	N-acetylvaline	Amino_Acid	3728	3.57761e-86	4.50753e-05	4.83298e-84	0.00509433	0.994861
chr10_61.24_61.77MB	rs1171614	10	61469538	N-acetylalanine	Amino_Acid	3728	6.27305e-83	0.0790358	5.45396e-83	0.0678628	0.853101
chr10_61.24_61.77MB	rs1171614	10	61469538	urate	Nucleotide	3728	5.69444e-87	7.17458e-06	1.6758e-84	0.0011125	0.99888
chr10_61.24_61.77MB	rs1171614	10	61469538	N-formylmethionine	Amino_Acid	3728	3.88822e-83	0.0489887	2.38486e-83	0.0291256	0.921886
chr10_61.24_61.77MB	rs1171614	10	61469538	dimethylglycine	Amino_Acid	3728	6.69844e-85	0.000843955	8.10561e-84	0.00922254	0.989934
chr10_61.24_61.77MB	rs1171614	10	61469538	pseudouridine	Nucleotide	3728	1.0809e-84	0.00136186	6.78696e-84	0.00755999	0.991078
chr10_61.24_61.77MB	rs1171614	10	61469538	X - 11261	Uncharacterized	3728	1.41099e-94	1.77775e-13	7.84708e-84	0.00889565	0.991104
chr10_61.24_61.77MB	rs1171614	10	61469538	X - 11381	Uncharacterized	3728	1.44774e-99	1.82405e-18	3.21262e-84	0.00305071	0.996949
chr10_61.24_61.77MB	rs1171614	10	61469538	X - 12026	Uncharacterized	3729	4.25636e-83	0.053627	4.61695e-83	0.057281	0.889092
chr10_61.24_61.77MB	rs1171614	10	61469538	X - 12798	Uncharacterized	3728	3.09518e-118	3.8997e-37	1.05872e-84	0.000334247	0.999666
chr10_61.24_61.77MB	rs1171614	10	61469538	X - 16944	Uncharacterized	3729	1.49512e-84	0.00188374	4.78728e-84	0.00503854	0.993078
chr10_61.24_61.77MB	rs1171614	10	61469538	X - 23680	Uncharacterized	3729	9.95043e-86	0.000125368	4.16973e-84	0.00425794	0.995617
chr10_61.24_61.77MB	rs1171614	10	61469538	X - 24475	Uncharacterized	3738	2.48041e-85	0.000312513	5.02517e-84	0.005337	0.99435
chr10_61.24_61.77MB	rs1171614	10	61469538	X - 24812	Uncharacterized	3739	8.62529e-84	0.0108672	2.42835e-83	0.0296359	0.959497
chr10_61.24_61.77MB	rs1171614	10	61469538	X - 25371	Uncharacterized	3729	7.73133e-84	0.00974091	8.37372e-84	0.00956959	0.980689
chr10_64.4_64.69MB	rs2236295	10	64564892	dihomo-linolenate (20:3n3 or n6)	Lipid	3660	9.17946e-20	0.0183989	1.36106e-19	0.0263252	0.955276
chr10_64.4_64.69MB	rs2236295	10	64564892	N-acetyl-beta-alanine	Nucleotide	3661	9.82605e-22	0.000196949	1.11349e-19	0.0213398	0.978463
chr10_64.4_64.69MB	rs2236295	10	64564892	1-meadoyl-GPC (20:3n9)*	Lipid	3632	5.79253e-19	0.116103	3.21105e-19	0.0635406	0.820356
chr10_64.4_64.69MB	rs2236295	10	64564892	fructosyllysine	Amino_Acid	3660	6.15777e-19	0.123424	2.8691e-19	0.056687	0.819889
chr10_64.4_64.69MB	rs2236295	10	64564892	1-dihomo-linolenylglycerol (20:3)	Lipid	3664	1.07868e-19	0.0216207	1.47686e-19	0.0286517	0.949728
chr10_64.4_64.69MB	rs2236295	10	64564892	behenoyl dihydrosphingomyelin (d18:0/22:0)*	Lipid	3629	9.27884e-21	0.00185981	1.34935e-19	0.0260737	0.972066
chr10_64.4_64.69MB	rs2236295	10	64564892	linoleoyl-linoleoyl-glycerol (18:2/18:2) [1]*	Lipid	3668	1.12575e-19	0.022564	1.40282e-19	0.0271671	0.950269
chr10_64.4_64.69MB	rs2236295	10	64564892	N-behenoyl-sphingadienine (d18:2/22:0)*	Lipid	3610	1.37688e-19	0.0275975	1.53839e-19	0.0298922	0.94251
chr10_64.4_64.69MB	rs2236295	10	64564892	ceramide (d18:2/24:1, d18:1/24:2)*	Lipid	3609	2.28053e-19	0.0457099	1.92712e-19	0.0377098	0.91658
chr10_64.4_64.69MB	rs2236295	10	64564892	nisinate (24:6n3)	Lipid	3659	1.62566e-19	0.032584	1.41046e-19	0.0273307	0.940085
chr10_64.4_64.69MB	rs2236295	10	64564892	sphingomyelin (d18:0/20:0, d16:0/22:0)*	Lipid	3664	5.78946e-19	0.116041	4.09194e-19	0.0812142	0.802744
chr10_64.4_64.69MB	rs2236295	10	64564892	S-adenosylhomocysteine (SAH)	Amino_Acid	3627	4.9899e-19	0.100015	2.69631e-19	0.0531968	0.846788
chr10_64.4_64.69MB	rs2236295	10	64564892	serine	Amino_Acid	3660	3.87419e-19	0.0776525	2.60102e-19	0.0512627	0.871085
chr10_64.4_64.69MB	rs2236295	10	64564892	X - 19141	Uncharacterized	3662	3.6596e-19	0.0733513	1.9116e-19	0.0374261	0.889223
chr10_64.4_64.69MB	rs2236295	10	64564892	X - 21441	Uncharacterized	3668	2.97743e-19	0.0596782	1.64892e-19	0.0321421	0.90818
chr10_64.75_65.45MB	rs10740125	10	65209609	dihomo-linolenate (20:3n3 or n6)	Lipid	3444	1.27292e-20	0.0180942	8.28387e-20	0.116888	0.865018
chr10_64.75_65.45MB	rs10740125	10	65209609	N-acetyl-beta-alanine	Nucleotide	3444	6.88676e-23	9.78937e-05	5.76968e-20	0.0810958	0.918806
chr10_64.75_65.45MB	rs10740125	10	65209609	1-dihomo-linolenylglycerol (20:3)	Lipid	3447	8.29842e-21	0.011796	6.5994e-20	0.0929137	0.89529
chr10_64.75_65.45MB	rs10740125	10	65209609	behenoyl dihydrosphingomyelin (d18:0/22:0)*	Lipid	3421	1.99078e-21	0.00282985	8.35016e-20	0.117816	0.879354
chr10_64.75_65.45MB	rs10740125	10	65209609	linoleoyl-linoleoyl-glycerol (18:2/18:2) [1]*	Lipid	3447	6.63558e-21	0.00943232	8.11757e-20	0.114513	0.876054
chr10_64.75_65.45MB	rs10740125	10	65209609	N-behenoyl-sphingadienine (d18:2/22:0)*	Lipid	3407	2.20899e-20	0.0314003	8.53015e-20	0.120406	0.848194
chr10_64.75_65.45MB	rs10740125	10	65209609	ceramide (d18:2/24:1, d18:1/24:2)*	Lipid	3397	2.59674e-20	0.0369121	1.07174e-19	0.151533	0.811555
chr10_64.75_65.45MB	rs10740125	10	65209609	nisinate (24:6n3)	Lipid	3445	2.5462e-20	0.0361936	6.78458e-20	0.095573	0.868233
chr10_64.75_65.45MB	rs10740125	10	65209609	S-adenosylhomocysteine (SAH)	Amino_Acid	3424	4.76474e-20	0.0677296	6.78611e-20	0.0956263	0.836644
chr10_64.75_65.45MB	rs10740125	10	65209609	serine	Amino_Acid	3444	2.98688e-20	0.0424578	6.46276e-20	0.091	0.866542
chr10_64.75_65.45MB	rs10740125	10	65209609	X - 19141	Uncharacterized	3449	3.47426e-20	0.0493858	6.35188e-20	0.0894293	0.861185
chr10_64.75_65.45MB	rs10740125	10	65209609	X - 21441	Uncharacterized	3446	4.34615e-20	0.0617795	7.15406e-20	0.100856	0.837365
chr10_102.43_102.53MB	rs6584390	10	102476167	perfluorooctanoate (PFOA)	Xenobiotics	2967	9.51462e-05	0.0861517	2.61181e-05	0.0227581	0.890969
chr10_119.32_119.54MB_A	rs181669	10	119386122	5-methyluridine (ribothymidine)	Nucleotide	3579	2.27025e-15	0.000156984	6.50807e-13	0.0440463	0.955797
chr10_119.32_119.54MB_A	rs181669	10	119386122	cytidine	Nucleotide	3581	2.28546e-14	0.00158036	2.18707e-13	0.0141389	0.984281
chr10_119.32_119.54MB_A	rs181669	10	119386122	X - 24657	Uncharacterized	3567	2.207e-12	0.15261	6.50286e-13	0.0441629	0.803227
chr10_119.32_119.54MB_B	rs10886117	10	119480578	5-methyluridine (ribothymidine)	Nucleotide	3581	2.2698e-15	0.000156953	6.50318e-13	0.0440125	0.955831
chr10_119.32_119.54MB_B	rs10886117	10	119480578	cytidine	Nucleotide	3582	2.28495e-14	0.00158	2.18937e-13	0.0141549	0.984265
chr10_119.32_119.54MB_B	rs10886117	10	119480578	X - 24657	Uncharacterized	3565	2.20606e-12	0.152545	6.51573e-13	0.0442519	0.803203
chr10_134.3_134.56MB	rs12762637	10	134467567	adenosine 3',5'-cyclic monophosphate (cAMP)	Nucleotide	4788	1.94908e-06	0.0346404	1.98144e-06	0.0342846	0.931071
chr11_29.98_30.63MB	rs490937	11	30395895	X - 25422	Uncharacterized	2875	7.33093e-22	0.0540511	1.6509e-22	0.0112374	0.934712
chr11_30.7_31.01MB	rs3925584	11	30760335	X - 25422	Uncharacterized	2502	7.35093e-22	0.0541986	1.94313e-22	0.0133943	0.932407
chr11_61.49_61.68MB	rs61897795	11	61618169	docosadienoate (22:2n6)	Lipid	3177	5.25104e-06	0.00303959	2.24288e-05	0.0119981	0.984935
chr11_61.49_61.68MB	rs61897795	11	61618169	1-dihomo-linolenoyl-GPC (20:3n3 or 6)*	Lipid	3177	1.04159e-13	6.0293e-11	1.59335e-05	0.0082314	0.991753
chr11_61.49_61.68MB	rs61897795	11	61618169	dihomo-linolenate (20:3n3 or n6)	Lipid	3177	6.31799e-07	0.000365719	0.000141904	0.0812237	0.918268
chr11_61.49_61.68MB	rs61897795	11	61618169	1-dihomo-linolenylglycerol (20:3)	Lipid	3186	0.000176431	0.102128	5.27231e-05	0.029651	0.867992
chr11_61.49_61.68MB	rs61897795	11	61618169	1-palmitoyl-2-dihomo-linolenoyl-GPC (16:0/20:3n3 or 6)*	Lipid	3178	0.000105676	0.0611708	3.76129e-05	0.0208545	0.917831
chr11_61.49_61.68MB	rs61897795	11	61618169	1-stearoyl-2-dihomo-linolenoyl-GPC (18:0/20:3n3 or 6)*	Lipid	3177	7.62601e-11	4.41435e-08	7.53011e-06	0.00336221	0.99663
chr11_61.49_61.68MB	rs61897795	11	61618169	dihomo-linolenoylcarnitine (C20:3n3 or 6)*	Lipid	3181	2.91867e-10	1.68948e-07	1.40084e-05	0.00711597	0.99287
chr11_62.91_63.05MB	rs150920552	11	62997041	androstenediol (3beta,17beta) disulfate (1)	Lipid	3066	3.8188e-11	0.0610006	1.8095e-11	0.0279935	0.911006
chr11_62.91_63.05MB	rs150920552	11	62997041	16a-hydroxy DHEA 3-sulfate	Lipid	3066	2.82067e-12	0.00450567	2.77296e-11	0.0433425	0.952152
chr11_62.91_63.05MB	rs150920552	11	62997041	andro steroid monosulfate C19H28O6S (1)*	Lipid	3065	6.55644e-12	0.0104731	3.84225e-12	0.00515314	0.984374
chr11_62.91_63.05MB	rs150920552	11	62997041	X - 21410	Uncharacterized	3071	1.96501e-13	0.000313886	7.26588e-12	0.0106173	0.989069
chr11_62.91_63.05MB	rs150920552	11	62997041	X - 21470	Uncharacterized	3067	8.1499e-11	0.130184	2.94949e-11	0.0462909	0.823525
chr11_62.91_63.05MB	rs150920552	11	62997041	X - 24544	Uncharacterized	3068	1.29969e-11	0.020761	7.87835e-12	0.0116171	0.967622
chr11_62.91_63.05MB	rs150920552	11	62997041	X - 25937	Uncharacterized	3067	7.26673e-11	0.116077	1.54211e-11	0.0237731	0.86015
chr11_63.28_66.27MB_A	rs12363578	11	64364866	adrenate (22:4n6)	Lipid	2414	7.69646e-168	0.0129617	2.97878e-168	0.00403361	0.983005
chr11_63.28_66.27MB_A	rs12363578	11	64364866	urate	Nucleotide	2414	4.52498e-167	0.076206	1.37647e-167	0.0222798	0.901514
chr11_63.28_66.27MB_A	rs12363578	11	64364866	palmitate (16:0)	Lipid	2414	5.24851e-167	0.088391	1.45305e-167	0.0235831	0.888026
chr11_63.28_66.27MB_B	rs642803	11	65560620	gamma-tocopherol/beta-tocopherol	Cofactors_and_Vitamins	2348	3.68659e-80	0.126901	1.92682e-80	0.0655182	0.807581
chr11_66.33_66.73MB	rs117374064	11	66589563	S-1-pyrroline-5-carboxylate	Amino_Acid	1888	0.00200117	0.120698	0.000739185	0.0437501	0.832812
chr11_75.39_75.65MB	rs10899113	11	75468464	1-arachidonoyl-GPC (20:4n6)*	Lipid	2823	1.08182e-08	0.0115811	1.59808e-07	0.170259	0.818159
chr11_75.39_75.65MB	rs10899113	11	75468464	1-dihomo-linolenoyl-GPC (20:3n3 or 6)*	Lipid	2823	1.30736e-09	0.00139955	1.61529e-07	0.172094	0.826507
chr11_75.39_75.65MB	rs10899113	11	75468464	1-dihomo-linoleoyl-GPC (20:2)*	Lipid	2823	1.77831e-08	0.0190371	1.63877e-07	0.174627	0.806335
chr11_111.33_111.83MB	rs631318	11	111677695	X - 24669	Uncharacterized	2823	2.30995e-06	0.0993848	1.37483e-06	0.0583092	0.842302
chr12_4.28_4.43MB	rs117233107	12	4328521	androstenediol (3beta,17beta) monosulfate (1)	Lipid	3662	0.000633009	0.0557622	0.000361525	0.0309348	0.912308
chr12_4.28_4.43MB	rs117233107	12	4328521	leucine	Amino_Acid	3662	0.00117165	0.103212	0.000293914	0.0250208	0.870302
chr12_21.27_21.5MB	rs58310495	12	21357711	1-palmitoyl-GPC (16:0)	Lipid	4795	2.60661e-09	0.0205961	1.8535e-08	0.145621	0.833783
chr12_21.27_21.5MB	rs58310495	12	21357711	1-oleoyl-GPC (18:1)	Lipid	4795	3.02033e-12	2.38651e-05	9.502e-09	0.0741543	0.925822
chr12_21.27_21.5MB	rs58310495	12	21357711	1-linoleoyl-GPC (18:2)	Lipid	4795	1.08929e-11	8.60699e-05	9.8892e-09	0.0772168	0.922697
chr12_21.27_21.5MB	rs58310495	12	21357711	1-stearoyl-GPG (18:0)	Lipid	4793	5.5168e-22	4.3591e-15	1.2201e-08	0.0955021	0.904498
chr12_21.27_21.5MB	rs58310495	12	21357711	oleoylcarnitine (C18:1)	Lipid	4795	1.33966e-10	0.00105854	1.04668e-08	0.0817859	0.917156
chr12_21.27_21.5MB	rs58310495	12	21357711	1-palmitoleoyl-GPC (16:1)*	Lipid	4795	6.91842e-11	0.000546659	1.06642e-08	0.0833475	0.916106
chr12_21.27_21.5MB	rs58310495	12	21357711	2-oleoyl-GPC (18:1)*	Lipid	4795	2.90396e-09	0.0229457	9.8503e-09	0.0769321	0.900122
chr12_21.27_21.5MB	rs58310495	12	21357711	2-linoleoyl-GPC (18:2)*	Lipid	4795	8.49585e-09	0.06713	1.42107e-08	0.111464	0.821406
chr12_21.27_21.5MB	rs58310495	12	21357711	2-palmitoleoyl-GPC (16:1)*	Lipid	4789	8.41021e-09	0.0664533	1.08332e-08	0.0847496	0.848797
chr12_21.27_21.5MB	rs58310495	12	21357711	1-oleoyl-GPE (18:1)	Lipid	4794	1.52075e-15	1.20162e-08	8.80675e-09	0.0686553	0.931345
chr12_21.27_21.5MB	rs58310495	12	21357711	1-linoleoyl-GPE (18:2)*	Lipid	4795	8.32866e-19	6.58089e-12	1.03731e-08	0.0810442	0.918956
chr12_21.27_21.5MB	rs58310495	12	21357711	1-arachidonoyl-GPE (20:4n6)*	Lipid	4794	1.7024e-27	1.34516e-20	1.46996e-08	0.115264	0.884736
chr12_21.27_21.5MB	rs58310495	12	21357711	tetradecanedioate (C14-DC)	Lipid	4795	1.04065e-146	8.22273e-140	1.28052e-08	0.100281	0.899719
chr12_21.27_21.5MB	rs58310495	12	21357711	hexadecanedioate (C16-DC)	Lipid	4795	3.56054e-147	2.81336e-140	9.15791e-09	0.0714327	0.928567
chr12_21.27_21.5MB	rs58310495	12	21357711	octadecanedioate (C18-DC)	Lipid	4792	8.64284e-28	6.82915e-21	1.29003e-08	0.101033	0.898967
chr12_21.27_21.5MB	rs58310495	12	21357711	glycerophosphoethanolamine	Lipid	4795	9.92021e-11	0.000783846	1.02132e-08	0.0797805	0.919436
chr12_21.27_21.5MB	rs58310495	12	21357711	2-palmitoyl-GPE (16:0)*	Lipid	4794	1.97443e-09	0.015601	8.88304e-09	0.0692743	0.915125
chr12_21.27_21.5MB	rs58310495	12	21357711	1-arachidonoyl-GPI (20:4)*	Lipid	4795	8.21439e-22	6.49061e-15	9.20684e-09	0.0718197	0.92818
chr12_21.27_21.5MB	rs58310495	12	21357711	taurolithocholate 3-sulfate	Lipid	4807	5.63245e-12	4.45048e-05	6.40235e-09	0.0496379	0.950318
chr12_21.27_21.5MB	rs58310495	12	21357711	2-arachidonoyl-GPE (20:4)*	Lipid	4808	3.13433e-17	2.47659e-10	1.2312e-08	0.0963798	0.90362
chr12_21.27_21.5MB	rs58310495	12	21357711	2-linoleoyl-GPE (18:2)*	Lipid	4805	3.37109e-14	2.66367e-07	8.37141e-09	0.0652119	0.934788
chr12_21.27_21.5MB	rs58310495	12	21357711	1-oleoyl-GPI (18:1)	Lipid	4795	5.60333e-12	4.42748e-05	9.11359e-09	0.0710822	0.928874
chr12_21.27_21.5MB	rs58310495	12	21357711	1-linoleoyl-GPI (18:2)*	Lipid	4795	8.13967e-16	6.43157e-09	1.03848e-08	0.0811368	0.918863
chr12_21.27_21.5MB	rs58310495	12	21357711	bilirubin (E,E)*	Cofactors_and_Vitamins	4795	4.0226e-12	3.17846e-05	1.01699e-08	0.0794366	0.920532
chr12_21.27_21.5MB	rs58310495	12	21357711	bilirubin (E,Z or Z,E)*	Cofactors_and_Vitamins	4796	1.0776e-19	8.51467e-13	1.24466e-08	0.0974445	0.902555
chr12_21.27_21.5MB	rs58310495	12	21357711	5alpha-androstan-3beta,17beta-diol disulfate	Lipid	4795	1.31799e-14	1.04141e-07	5.54812e-09	0.0428813	0.957119
chr12_21.27_21.5MB	rs58310495	12	21357711	glycocholenate sulfate*	Lipid	4795	7.16731e-196	5.66325e-189	9.15791e-09	0.0714327	0.928567
chr12_21.27_21.5MB	rs58310495	12	21357711	taurocholenate sulfate*	Lipid	4795	1.15417e-70	9.11969e-64	1.27443e-08	0.0997987	0.900201
chr12_21.27_21.5MB	rs58310495	12	21357711	androstenediol (3beta,17beta) disulfate (1)	Lipid	4795	7.75963e-09	0.0613128	8.81161e-09	0.068755	0.869932
chr12_21.27_21.5MB	rs58310495	12	21357711	androstenediol (3beta,17beta) disulfate (2)	Lipid	4795	9.72681e-24	7.68564e-17	1.28703e-08	0.100796	0.899204
chr12_21.27_21.5MB	rs58310495	12	21357711	21-hydroxypregnenolone disulfate	Lipid	4795	2.52868e-17	1.99804e-10	1.58554e-08	0.124406	0.875594
chr12_21.27_21.5MB	rs58310495	12	21357711	5alpha-pregnan-3beta,20beta-diol monosulfate (1)	Lipid	4816	1.66445e-14	1.31517e-07	1.36721e-08	0.107138	0.892862
chr12_21.27_21.5MB	rs58310495	12	21357711	5alpha-pregnan-diol disulfate	Lipid	4785	1.27382e-11	0.000100651	8.10917e-09	0.0631379	0.936761
chr12_21.27_21.5MB	rs58310495	12	21357711	5alpha-androstan-3alpha,17beta-diol disulfate	Lipid	4797	1.18853e-31	9.39119e-25	1.07093e-08	0.0837032	0.916297
chr12_21.27_21.5MB	rs58310495	12	21357711	5alpha-androstan-3alpha,17beta-diol monosulfate (1)	Lipid	4797	6.53712e-13	5.16531e-06	1.13674e-08	0.0889086	0.911086
chr12_21.27_21.5MB	rs58310495	12	21357711	androstenediol (3beta,17beta) monosulfate (1)	Lipid	4795	2.19993e-11	0.000173828	6.67947e-09	0.0518299	0.947996
chr12_21.27_21.5MB	rs58310495	12	21357711	androstenediol (3beta,17beta) monosulfate (2)	Lipid	4799	8.9674e-22	7.0856e-15	7.32703e-09	0.0569515	0.943048
chr12_21.27_21.5MB	rs58310495	12	21357711	1-docosahexaenoyl-GPE (22:6)*	Lipid	4795	2.13099e-21	1.6838e-14	1.26542e-08	0.0990864	0.900914
chr12_21.27_21.5MB	rs58310495	12	21357711	2-docosahexaenoyl-GPE (22:6)*	Lipid	4796	2.33226e-16	1.84283e-09	9.17491e-09	0.0715672	0.928433
chr12_21.27_21.5MB	rs58310495	12	21357711	pregnenolone sulfate	Lipid	4815	1.50806e-33	1.19159e-26	1.0829e-08	0.0846502	0.91535
chr12_21.27_21.5MB	rs58310495	12	21357711	eicosanedioate (C20-DC)	Lipid	4795	5.30569e-22	4.19229e-15	7.872e-09	0.0612619	0.938738
chr12_21.27_21.5MB	rs58310495	12	21357711	docosadioate (C22-DC)	Lipid	4795	5.38741e-12	4.25686e-05	1.12301e-08	0.0878223	0.912135
chr12_21.27_21.5MB	rs58310495	12	21357711	N-oleoyltaurine	Lipid	4801	2.20836e-11	0.000174494	1.19501e-08	0.0935172	0.906308
chr12_21.27_21.5MB	rs58310495	12	21357711	linoleoylcarnitine (C18:2)*	Lipid	4795	9.11624e-12	7.2032e-05	1.19574e-08	0.0935752	0.906353
chr12_21.27_21.5MB	rs58310495	12	21357711	phenylalanyltryptophan	Peptide	4791	3.73097e-14	2.94803e-07	1.20725e-08	0.0944855	0.905514
chr12_21.27_21.5MB	rs58310495	12	21357711	1-eicosapentaenoyl-GPE (20:5)*	Lipid	4797	1.59609e-18	1.26115e-11	1.56676e-08	0.122921	0.877079
chr12_21.27_21.5MB	rs58310495	12	21357711	1-linolenoyl-GPC (18:3)*	Lipid	4795	5.77063e-12	4.55966e-05	9.15363e-09	0.0713989	0.928556
chr12_21.27_21.5MB	rs58310495	12	21357711	1-dihomo-linolenoyl-GPE (20:3n3 or 6)*	Lipid	4795	1.39283e-12	1.10055e-05	1.20219e-08	0.094085	0.905904
chr12_21.27_21.5MB	rs58310495	12	21357711	1-linolenoyl-GPE (18:3)*	Lipid	4793	7.63272e-14	6.03099e-07	9.98698e-09	0.0779902	0.922009
chr12_21.27_21.5MB	rs58310495	12	21357711	1-oleoyl-GPG (18:1)*	Lipid	4803	1.39123e-57	1.09928e-50	9.15792e-09	0.0714327	0.928567
chr12_21.27_21.5MB	rs58310495	12	21357711	1-palmitoyl-GPG (16:0)*	Lipid	4798	4.48003e-24	3.5399e-17	1.22867e-08	0.0961798	0.90382
chr12_21.27_21.5MB	rs58310495	12	21357711	N-linoleoyltaurine*	Lipid	4802	8.1014e-11	0.000640132	1.52828e-08	0.119878	0.879482
chr12_21.27_21.5MB	rs58310495	12	21357711	octadecenedioylcarnitine (C18:1-DC)*	Lipid	4796	4.75934e-151	3.76059e-144	9.15791e-09	0.0714327	0.928567
chr12_21.27_21.5MB	rs58310495	12	21357711	octadecanedioylcarnitine (C18-DC)*	Lipid	4798	4.64376e-112	3.66927e-105	9.15791e-09	0.0714327	0.928567
chr12_21.27_21.5MB	rs58310495	12	21357711	pregnanolone/allopregnanolone sulfate	Lipid	4798	2.38568e-19	1.88504e-12	1.52737e-08	0.119805	0.880195
chr12_21.27_21.5MB	rs58310495	12	21357711	deoxycholic acid 3-sulfate	Lipid	4767	1.46638e-12	1.15866e-05	1.05707e-08	0.0826073	0.917381
chr12_21.27_21.5MB	rs58310495	12	21357711	glycodeoxycholate 3-sulfate	Lipid	4795	6.69039e-89	5.28642e-82	1.27462e-08	0.0998139	0.900186
chr12_21.27_21.5MB	rs58310495	12	21357711	taurodeoxycholic acid 3-sulfate	Lipid	4817	4.62448e-45	3.65404e-38	9.15824e-09	0.0714353	0.928565
chr12_21.27_21.5MB	rs58310495	12	21357711	1-linoleoyl-GPG (18:2)*	Lipid	4803	4.92042e-56	3.88788e-49	9.15792e-09	0.0714328	0.928567
chr12_21.27_21.5MB	rs58310495	12	21357711	glycochenodeoxycholate glucuronide (1)	Lipid	4812	0	0	9.15791e-09	0.0714327	0.928567
chr12_21.27_21.5MB	rs58310495	12	21357711	1-linoleoyl-2-docosapentaenyol-GPC (18:2/22:5n3)*	Lipid	4802	3.14571e-10	0.00248558	1.21081e-08	0.0947692	0.902745
chr12_21.27_21.5MB	rs58310495	12	21357711	N-palmitoylserine	Lipid	4794	2.77817e-13	2.19517e-06	1.08148e-08	0.0845378	0.91546
chr12_21.27_21.5MB	rs58310495	12	21357711	N-oleoylserine	Lipid	4800	1.47065e-19	1.16203e-12	1.77876e-08	0.139689	0.860311
chr12_21.27_21.5MB	rs58310495	12	21357711	linolenoylcarnitine (C18:3)*	Lipid	4798	3.30098e-09	0.0260827	1.56358e-08	0.122695	0.851222
chr12_21.27_21.5MB	rs58310495	12	21357711	ximenoylcarnitine (C26:1)*	Lipid	4810	1.03464e-08	0.0817525	1.48209e-08	0.116305	0.801942
chr12_21.27_21.5MB	rs58310495	12	21357711	arachidonoylcarnitine (C20:4)	Lipid	4795	2.54787e-10	0.0020132	1.15137e-08	0.0900677	0.907919
chr12_21.27_21.5MB	rs58310495	12	21357711	eicosenoylcarnitine (C20:1)*	Lipid	4786	1.53912e-12	1.21613e-05	1.02119e-08	0.0797688	0.920219
chr12_21.27_21.5MB	rs58310495	12	21357711	dihomo-linoleoylcarnitine (C20:2)*	Lipid	4798	4.40654e-11	0.000348183	9.84395e-09	0.0768592	0.922793
chr12_21.27_21.5MB	rs58310495	12	21357711	dihomo-linolenoylcarnitine (C20:3n3 or 6)*	Lipid	4798	1.22792e-10	0.000970244	1.186e-08	0.0928059	0.906224
chr12_21.27_21.5MB	rs58310495	12	21357711	docosahexaenoylcarnitine (C22:6)*	Lipid	4797	3.73079e-09	0.0294789	1.02382e-08	0.0800067	0.890514
chr12_21.27_21.5MB	rs58310495	12	21357711	docosapentaenoylcarnitine (C22:5n3)*	Lipid	4778	9.08271e-11	0.000717671	7.49149e-09	0.058253	0.941029
chr12_21.27_21.5MB	rs58310495	12	21357711	hydroxy-CMPF*	Lipid	4795	6.48856e-09	0.0512694	1.16422e-08	0.0911337	0.857597
chr12_21.27_21.5MB	rs58310495	12	21357711	hexadecenedioate (C16:1-DC)*	Lipid	4794	2.70914e-201	2.14063e-194	1.27484e-08	0.099831	0.900169
chr12_21.27_21.5MB	rs58310495	12	21357711	octadecenedioate (C18:1-DC)	Lipid	4795	1.88396e-184	1.48861e-177	9.1579e-09	0.0714327	0.928567
chr12_21.27_21.5MB	rs58310495	12	21357711	octadecadienedioate (C18:2-DC)*	Lipid	4795	1.86609e-184	1.47449e-177	1.04277e-08	0.081476	0.918524
chr12_21.27_21.5MB	rs58310495	12	21357711	deoxycholic acid glucuronide	Lipid	4799	6.47983e-47	5.12004e-40	9.13887e-09	0.0712821	0.928718
chr12_21.27_21.5MB	rs58310495	12	21357711	glycoursodeoxycholic acid sulfate (1)	Lipid	4805	4.37467e-10	0.00345664	5.97379e-09	0.0462516	0.950292
chr12_21.27_21.5MB	rs58310495	12	21357711	tetradecadienedioate (C14:2-DC)*	Lipid	4812	1.01037e-14	7.98342e-08	1.59781e-08	0.125376	0.874624
chr12_21.27_21.5MB	rs58310495	12	21357711	pregnenetriol sulfate*	Lipid	4795	8.06661e-09	0.0637384	1.08047e-08	0.0845216	0.85174
chr12_21.27_21.5MB	rs58310495	12	21357711	metabolonic lactone sulfate	Partially_Characterized	4797	1.35906e-81	1.07387e-74	1.27452e-08	0.099806	0.900194
chr12_21.27_21.5MB	rs58310495	12	21357711	branched chain 14:0 dicarboxylic acid**	Lipid	4800	1.39022e-10	0.00109848	9.34811e-09	0.0729382	0.925963
chr12_21.27_21.5MB	rs58310495	12	21357711	deoxycholic acid (12 or 24)-sulfate*	Lipid	4817	4.57915e-56	3.61821e-49	9.29658e-09	0.0725295	0.927471
chr12_21.27_21.5MB	rs58310495	12	21357711	GlcNAc sulfate conjugate of C21H34O2 steroid**	Partially_Characterized	4789	1.94793e-89	1.53916e-82	9.1576e-09	0.0714302	0.92857
chr12_21.27_21.5MB	rs58310495	12	21357711	bilirubin (Z,Z)	Cofactors_and_Vitamins	4795	1.101e-14	8.69955e-08	1.02933e-08	0.0804133	0.919587
chr12_21.27_21.5MB	rs58310495	12	21357711	estrone 3-sulfate	Lipid	4764	2.65248e-52	2.09586e-45	9.20103e-09	0.0717738	0.928226
chr12_21.27_21.5MB	rs58310495	12	21357711	9,10-DiHOME	Lipid	4799	2.03093e-18	1.60474e-11	7.6566e-09	0.0595582	0.940442
chr12_21.27_21.5MB	rs58310495	12	21357711	phenylpyruvate	Amino_Acid	4796	6.84641e-09	0.0540969	9.18865e-09	0.07173	0.874173
chr12_21.27_21.5MB	rs58310495	12	21357711	biliverdin	Cofactors_and_Vitamins	4795	6.92201e-16	5.46943e-09	1.75058e-08	0.137459	0.862541
chr12_21.27_21.5MB	rs58310495	12	21357711	X - 11308	Uncharacterized	4795	2.39312e-29	1.89092e-22	9.23897e-09	0.0720739	0.927926
chr12_21.27_21.5MB	rs58310495	12	21357711	X - 11372	Uncharacterized	4795	1.35906e-15	1.07386e-08	1.15386e-08	0.0902622	0.909738
chr12_21.27_21.5MB	rs58310495	12	21357711	X - 11378	Uncharacterized	4803	2.63067e-13	2.07862e-06	9.35226e-09	0.0729699	0.927028
chr12_21.27_21.5MB	rs58310495	12	21357711	X - 11880	Uncharacterized	4795	5.84023e-18	4.61466e-11	1.72116e-08	0.135133	0.864867
chr12_21.27_21.5MB	rs58310495	12	21357711	X - 12456	Uncharacterized	4788	5.28125e-33	4.17298e-26	8.701e-09	0.0678188	0.932181
chr12_21.27_21.5MB	rs58310495	12	21357711	X - 12816	Uncharacterized	4812	2.0588e-12	1.62676e-05	1.22083e-08	0.0955593	0.904424
chr12_21.27_21.5MB	rs58310495	12	21357711	X - 16935	Uncharacterized	4789	5.62668e-21	4.44592e-14	1.64772e-08	0.129324	0.870676
chr12_21.27_21.5MB	rs58310495	12	21357711	X - 16946	Uncharacterized	4795	4.55006e-11	0.000359523	1.60359e-08	0.125834	0.873806
chr12_21.27_21.5MB	rs58310495	12	21357711	X - 17653	Uncharacterized	4802	2.12514e-45	1.67918e-38	9.22787e-09	0.0719861	0.928014
chr12_21.27_21.5MB	rs58310495	12	21357711	X - 17654	Uncharacterized	4810	2.63806e-20	2.08446e-13	9.25284e-09	0.0721835	0.927816
chr12_21.27_21.5MB	rs58310495	12	21357711	X - 18922	Uncharacterized	4812	8.11686e-24	6.41354e-17	1.17304e-08	0.0917795	0.908221
chr12_21.27_21.5MB	rs58310495	12	21357711	X - 21339	Uncharacterized	4807	9.49602e-24	7.50328e-17	1.1956e-08	0.093564	0.906436
chr12_21.27_21.5MB	rs58310495	12	21357711	X - 21448	Uncharacterized	4796	1.01068e-10	0.000798589	1.56893e-08	0.123093	0.876108
chr12_21.27_21.5MB	rs58310495	12	21357711	X - 21467	Uncharacterized	4792	2.1645e-89	1.71028e-82	9.15791e-09	0.0714327	0.928567
chr12_21.27_21.5MB	rs58310495	12	21357711	X - 21470	Uncharacterized	4812	5.96628e-29	4.71426e-22	1.92324e-08	0.151116	0.848884
chr12_21.27_21.5MB	rs58310495	12	21357711	X - 21471	Uncharacterized	4800	6.60261e-48	5.21706e-41	1.30292e-08	0.102052	0.897948
chr12_21.27_21.5MB	rs58310495	12	21357711	X - 22520	Uncharacterized	4784	2.34831e-10	0.00185551	1.49277e-08	0.11707	0.881074
chr12_21.27_21.5MB	rs58310495	12	21357711	X - 24546	Uncharacterized	4812	8.09657e-105	6.3975e-98	9.15791e-09	0.0714327	0.928567
chr12_21.27_21.5MB	rs58310495	12	21357711	X - 24574	Uncharacterized	4820	1.10338e-09	0.00871833	1.77766e-08	0.13961	0.851672
chr12_21.27_21.5MB	rs58310495	12	21357711	X - 24669	Uncharacterized	4806	3.21247e-16	2.53833e-09	1.00448e-08	0.0784473	0.921553
chr12_21.27_21.5MB	rs58310495	12	21357711	X - 24947	Uncharacterized	4794	9.10292e-09	0.0719267	8.87964e-09	0.0693038	0.858769
chr12_21.27_21.5MB	rs58310495	12	21357711	X - 24949	Uncharacterized	4797	3.18739e-11	0.000251852	1.09327e-08	0.0854707	0.914277
chr12_21.27_21.5MB	rs58310495	12	21357711	X - 25433	Uncharacterized	4793	4.54878e-20	3.59422e-13	1.47208e-08	0.115432	0.884568
chr12_53.55_54.23MB	rs117672487	12	54062020	pyroglutamine*	Amino_Acid	2668	5.15622e-06	0.118913	2.78138e-06	0.0633265	0.817753
chr12_53.55_54.23MB	rs117672487	12	54062020	dihomo-linolenate (20:3n3 or n6)	Lipid	2669	2.87327e-06	0.0662635	8.93443e-07	0.0196906	0.914042
chr12_53.55_54.23MB	rs117672487	12	54062020	N-palmitoylglycine	Lipid	2669	1.39595e-06	0.0321933	6.10972e-07	0.0131356	0.954669
chr12_53.55_54.23MB	rs117672487	12	54062020	1-dihomo-linolenoyl-GPE (20:3n3 or 6)*	Lipid	2669	5.46928e-06	0.126133	1.06028e-06	0.0236019	0.850259
chr12_53.55_54.23MB	rs117672487	12	54062020	1-linoleoyl-GPG (18:2)*	Lipid	2669	4.92684e-06	0.113623	7.16535e-07	0.015654	0.870717
chr12_53.55_54.23MB	rs117672487	12	54062020	N-palmitoylserine	Lipid	2667	5.58931e-06	0.128901	9.7127e-07	0.0215499	0.849543
chr12_53.55_54.23MB	rs117672487	12	54062020	arachidonate (20:4n6)	Lipid	2669	5.46393e-06	0.126009	1.12991e-06	0.0252092	0.848775
chr12_53.55_54.23MB	rs117672487	12	54062020	threonine	Amino_Acid	2669	2.8719e-06	0.0662318	8.03337e-07	0.0176104	0.916154
chr12_53.55_54.23MB	rs117672487	12	54062020	X - 12524	Uncharacterized	2669	5.27305e-06	0.121607	2.36106e-06	0.0536262	0.824759
chr12_53.55_54.23MB	rs117672487	12	54062020	X - 17676	Uncharacterized	2671	4.35136e-07	0.0100351	3.19651e-07	0.00638822	0.983576
chr12_53.55_54.23MB	rs117672487	12	54062020	X - 21815	Uncharacterized	2652	4.06238e-06	0.0936868	8.4086e-07	0.0185041	0.887804
chr12_54.34_54.59MB_A	rs2071450	12	54428532	pyroglutamine*	Amino_Acid	2693	5.35819e-06	0.113484	2.83652e-06	0.059249	0.827259
chr12_54.34_54.59MB_A	rs2071450	12	54428532	dihomo-linolenate (20:3n3 or n6)	Lipid	2694	2.92326e-06	0.0619134	8.40317e-07	0.0168763	0.921207
chr12_54.34_54.59MB_A	rs2071450	12	54428532	N-palmitoylglycine	Lipid	2694	1.43427e-06	0.0303772	2.18621e-07	0.00366433	0.965957
chr12_54.34_54.59MB_A	rs2071450	12	54428532	methionine sulfone	Amino_Acid	2693	5.50379e-06	0.116568	1.63087e-06	0.0336913	0.849734
chr12_54.34_54.59MB_A	rs2071450	12	54428532	1-dihomo-linolenoyl-GPE (20:3n3 or 6)*	Lipid	2694	5.58003e-06	0.118183	1.00275e-06	0.0203764	0.861434
chr12_54.34_54.59MB_A	rs2071450	12	54428532	1-linoleoyl-GPG (18:2)*	Lipid	2685	5.00598e-06	0.106025	7.65828e-07	0.0153413	0.878628
chr12_54.34_54.59MB_A	rs2071450	12	54428532	N-palmitoylserine	Lipid	2694	5.73143e-06	0.121389	9.24882e-07	0.0187287	0.859875
chr12_54.34_54.59MB_A	rs2071450	12	54428532	arachidonate (20:4n6)	Lipid	2694	5.57189e-06	0.11801	1.07374e-06	0.0218812	0.860102
chr12_54.34_54.59MB_A	rs2071450	12	54428532	threonine	Amino_Acid	2694	2.93665e-06	0.062197	5.59696e-07	0.0109273	0.926872
chr12_54.34_54.59MB_A	rs2071450	12	54428532	alanine	Amino_Acid	2694	5.18108e-06	0.109733	4.29416e-06	0.0901483	0.800109
chr12_54.34_54.59MB_A	rs2071450	12	54428532	X - 12524	Uncharacterized	2694	5.55341e-06	0.117619	1.23116e-06	0.0252182	0.857156
chr12_54.34_54.59MB_A	rs2071450	12	54428532	X - 17676	Uncharacterized	2690	4.49725e-07	0.00952498	1.15138e-07	0.00144955	0.989025
chr12_54.34_54.59MB_A	rs2071450	12	54428532	X - 21815	Uncharacterized	2653	4.18732e-06	0.0886856	7.29696e-07	0.0145579	0.896752
chr12_56.81_57.01MB	rs2638315	12	56865056	tiglylcarnitine (C5:1-DC)	Amino_Acid	2321	0.00025393	0.0850738	7.66901e-05	0.0248036	0.889792
chr12_56.81_57.01MB	rs2638315	12	56865056	hexanoylglutamine	Lipid	2326	1.80091e-06	0.000603356	1.80597e-05	0.0050562	0.994321
chr12_56.81_57.01MB	rs2638315	12	56865056	2R,3R-dihydroxybutyrate	Lipid	2325	0.000326205	0.109288	0.000140963	0.0463828	0.843862
chr12_56.81_57.01MB	rs2638315	12	56865056	alpha-ketoglutaramate*	Amino_Acid	2325	0.000401222	0.134421	9.89729e-05	0.032326	0.832753
chr12_56.81_57.01MB	rs2638315	12	56865056	N-acetyl-2-aminooctanoate*	Lipid	2325	0.00040774	0.136605	0.000163392	0.0539322	0.808892
chr12_56.81_57.01MB	rs2638315	12	56865056	gamma-glutamylcitrulline*	Peptide	2323	0.000182608	0.0611789	0.000120202	0.039372	0.899146
chr12_56.81_57.01MB	rs2638315	12	56865056	glutamine conjugate of C6H10O2 (1)*	Partially_Characterized	2318	8.42185e-06	0.00282156	2.94847e-05	0.00888996	0.988251
chr12_56.81_57.01MB	rs2638315	12	56865056	glutamine conjugate of C6H10O2 (2)*	Partially_Characterized	2321	0.000477852	0.160094	8.75295e-05	0.028514	0.810826
chr12_56.81_57.01MB	rs2638315	12	56865056	hydroxy-N6,N6,N6-trimethyllysine*	Amino_Acid	2325	0.000399795	0.133943	0.000141097	0.0464524	0.819064
chr12_56.81_57.01MB	rs2638315	12	56865056	5-oxoproline	Amino_Acid	2325	2.06763e-05	0.00692716	5.71981e-05	0.0181882	0.974807
chr12_56.81_57.01MB	rs2638315	12	56865056	2-aminobutyrate	Amino_Acid	2325	0.000108859	0.0364709	0.000276176	0.0916553	0.871489
chr12_56.81_57.01MB	rs2638315	12	56865056	gamma-glutamylglutamine	Peptide	2325	1.72608e-14	5.78286e-12	0.000100452	0.0326872	0.967212
chr12_56.81_57.01MB	rs2638315	12	56865056	3-methoxytyrosine	Amino_Acid	2325	1.36812e-05	0.00458359	0.000175218	0.0577657	0.937462
chr12_56.81_57.01MB	rs2638315	12	56865056	histidine	Amino_Acid	2325	3.14777e-06	0.00105459	3.79576e-05	0.0117297	0.987175
chr12_56.81_57.01MB	rs2638315	12	56865056	lysine	Amino_Acid	2325	5.47327e-06	0.0018337	4.41611e-05	0.0138109	0.984306
chr12_56.81_57.01MB	rs2638315	12	56865056	phenylalanine	Amino_Acid	2325	0.000166844	0.0558975	6.25271e-05	0.0200245	0.923849
chr12_56.81_57.01MB	rs2638315	12	56865056	proline	Amino_Acid	2325	0.000240562	0.080595	9.234e-05	0.0300475	0.889025
chr12_56.81_57.01MB	rs2638315	12	56865056	glutamine	Amino_Acid	2325	3.99343e-35	1.33791e-32	3.36422e-05	0.0102814	0.989685
chr12_56.81_57.01MB	rs2638315	12	56865056	threonine	Amino_Acid	2325	5.02548e-05	0.0168368	0.000125589	0.0411339	0.941853
chr12_56.81_57.01MB	rs2638315	12	56865056	alanine	Amino_Acid	2325	9.05649e-05	0.0303418	0.00022197	0.0734703	0.895875
chr12_56.81_57.01MB	rs2638315	12	56865056	tyrosine	Amino_Acid	2325	3.19388e-05	0.0107004	4.72184e-05	0.0148451	0.974375
chr12_57.49_58.57MB_A	rs7964492	12	57823585	cystine	Amino_Acid	2184	1.45136e-78	0.125178	4.54059e-79	0.0383254	0.836497
chr12_109.95_113.97MB	rs4766578	12	111904371	kynurenine	Amino_Acid	1759	1.69088e-28	1.53183e-06	3.87433e-25	0.00251241	0.997486
chr12_109.95_113.97MB	rs4766578	12	111904371	phenylalanyltryptophan	Peptide	1744	9.55964e-24	0.086604	2.14666e-24	0.0185525	0.894843
chr12_109.95_113.97MB	rs4766578	12	111904371	N-acetyltaurine	Amino_Acid	1759	1.72363e-23	0.15615	2.28146e-24	0.0198446	0.824006
chr12_109.95_113.97MB	rs4766578	12	111904371	1-palmityl-2-palmitoyl-GPC (O-16:0/16:0)*	Lipid	1759	1.66129e-23	0.150502	3.91527e-24	0.0346549	0.814843
chr12_109.95_113.97MB	rs4766578	12	111904371	hexadecasphingosine (d16:1)*	Lipid	1731	1.02906e-24	0.0093226	4.11739e-24	0.0363465	0.954331
chr12_109.95_113.97MB	rs4766578	12	111904371	linoleate (18:2n6)	Lipid	1759	1.42694e-23	0.129271	2.75876e-24	0.024146	0.846583
chr12_109.95_113.97MB	rs4766578	12	111904371	quinolinate	Cofactors_and_Vitamins	1772	2.3013e-24	0.0208482	7.40618e-25	0.0057361	0.973416
chr12_109.95_113.97MB	rs4766578	12	111904371	sphinganine	Lipid	1763	1.55057e-23	0.140471	4.7608e-24	0.0423125	0.817216
chr12_109.95_113.97MB	rs4766578	12	111904371	X - 12100	Uncharacterized	1759	6.54781e-32	5.93188e-10	2.53373e-25	0.00129669	0.998703
chr12_109.95_113.97MB	rs4766578	12	111904371	X - 15503	Uncharacterized	1750	8.42675e-24	0.0763408	2.5776e-24	0.0224501	0.901209
chr12_121.37_121.47MB	rs1800574	12	121416864	X - 24473	Uncharacterized	4021	0.000809298	0.0478138	0.000413459	0.0234999	0.927464
chr12_133_133.21MB	rs75312918	12	133071761	ornithine	Amino_Acid	4010	3.76048e-15	0.000698197	4.26274e-13	0.0782238	0.921078
chr13_30.97_31.09MB	rs1360485	13	31031884	thymol sulfate	Xenobiotics	4044	9.4948e-06	0.0110755	2.26085e-05	0.0254088	0.963484
chr13_30.97_31.09MB	rs1360485	13	31031884	X - 12847	Uncharacterized	4040	0.000107012	0.124827	4.48316e-05	0.0514716	0.823549
chr13_103.64_103.76MB	rs7139937	13	103711231	6-oxopiperidine-2-carboxylate	Amino_Acid	4157	0.000206039	0.0446331	0.000113896	0.0237412	0.931306
chr13_103.64_103.76MB	rs7139937	13	103711231	glycochenodeoxycholate 3-sulfate	Lipid	4138	3.21945e-07	6.97406e-05	9.00562e-05	0.0185269	0.981313
chr14_50.61_50.9MB	rs72683923	14	50735947	N-acetylalliin	Xenobiotics	3119	4.00316e-06	0.0551622	1.00816e-06	0.0129602	0.931873
chr14_73.13_73.35MB	rs11621358	14	73263634	4-acetylcatechol sulfate (2)	Xenobiotics	3699	5.77076e-06	0.129699	3.11701e-06	0.0692543	0.801038
chr14_93.56_93.69MB	rs72706475	14	93630159	3-methylglutaconate	Amino_Acid	3539	0.00126881	0.0401609	0.00102286	0.0314501	0.926097
chr14_93.56_93.69MB	rs72706475	14	93630159	4-hydroxyphenylacetate	Amino_Acid	3549	0.000878493	0.0278093	0.00485923	0.153009	0.813444
chr15_39.81_40.08MB	rs2412412	15	39920140	taurocholenate sulfate*	Lipid	3459	0.000233979	0.0338404	0.000521056	0.0744695	0.890935
chr15_72.92_73.14MB	rs4777542	15	73082366	methylnaphthyl sulfate (1)*	Xenobiotics	2544	2.17427e-06	0.0375853	2.75159e-06	0.0466493	0.91576
chr15_75.54_76.56MB	rs10851885	15	76304503	X - 18345	Uncharacterized	2606	6.83398e-44	0.0691775	1.4369e-44	0.0136279	0.917195
chr15_76.64_76.78MB	rs76871672	15	76692035	X - 18345	Uncharacterized	2574	6.83101e-44	0.0691475	1.72093e-44	0.0165059	0.914347
chr15_90.58_90.72MB	rs8024386	15	90670526	N-acetylglucosamine/N-acetylgalactosamine	Carbohydrate	3699	1.08535e-14	0.0183479	9.18069e-15	0.0145528	0.967099
chr16_3.52_3.8MB	rs75712687	16	3745273	X - 21441	Uncharacterized	3683	6.35197e-05	0.0964412	3.50556e-05	0.0523734	0.851087
chr16_3.96_4.07MB	rs879620	16	4015729	X - 21441	Uncharacterized	3660	6.34897e-05	0.0963957	3.54549e-05	0.0529804	0.850525
chr16_14.35_14.49MB	rs30221	16	14413177	isoleucylglycine	Peptide	2603	0.00266307	0.0929147	0.00131877	0.0451541	0.857949
chr16_20.3_20.44MB	rs13329952	16	20366507	docosapentaenoate (n6 DPA; 22:5n6)	Lipid	3516	4.86102e-05	0.0887749	2.33674e-05	0.0418055	0.869348
chr16_20.3_20.44MB	rs13329952	16	20366507	2,3-dihydroxy-5-methylthio-4-pentenoate (DMTPA)*	Amino_Acid	3512	2.10553e-05	0.0384525	2.46606e-05	0.0441192	0.917383
chr16_20.3_20.44MB	rs13329952	16	20366507	X - 17351	Uncharacterized	3516	1.15094e-05	0.0210191	1.3278e-05	0.0232935	0.955663
chr16_20.3_20.44MB	rs13329952	16	20366507	X - 25371	Uncharacterized	3511	6.63441e-05	0.121162	2.56802e-05	0.0460661	0.83268
chr16_24.87_25.11MB	rs111873081	16	24955577	myo-inositol	Lipid	3698	1.51646e-09	0.00111108	6.93385e-08	0.049854	0.949035
chr16_24.87_25.11MB	rs111873081	16	24955577	X - 13844	Uncharacterized	3651	1.11206e-07	0.0814784	6.63834e-08	0.0477672	0.870754
chr16_53.74_53.9MB	rs11075990	16	53819893	1-meadoyl-GPC (20:3n9)*	Lipid	3579	7.75547e-26	0.0642663	7.89676e-26	0.0645659	0.871168
chr16_53.74_53.9MB	rs11075990	16	53819893	glycosyl-N-palmitoyl-sphingosine (d18:1/16:0)	Lipid	3581	1.35144e-25	0.111988	8.56838e-26	0.0701847	0.817827
chr16_53.74_53.9MB	rs11075990	16	53819893	linoleoyl-docosahexaenoyl-glycerol (18:2/22:6) [2]*	Lipid	3585	3.17318e-26	0.0262948	9.93551e-26	0.0814391	0.892266
chr16_79.59_80.05MB_A	rs73575079	16	79745241	methionine sulfoxide	Amino_Acid	5582	1.85147e-22	0.0303774	2.99341e-22	0.048192	0.921431
chr16_79.59_80.05MB_A	rs73575079	16	79745241	N2,N5-diacetylornithine	Amino_Acid	5586	1.31851e-22	0.021633	7.11761e-22	0.115918	0.862449
chr16_79.59_80.05MB_A	rs73575079	16	79745241	methionine sulfone	Amino_Acid	5586	6.87259e-25	0.00011276	3.46646e-22	0.055931	0.943956
chr16_79.59_80.05MB_A	rs73575079	16	79745241	glycerate	Carbohydrate	5582	1.56822e-22	0.0257301	4.46283e-22	0.0723207	0.901949
chr16_79.59_80.05MB_B	rs58323452	16	79928440	methionine sulfoxide	Amino_Acid	5616	1.85174e-22	0.0303819	3.00375e-22	0.0483619	0.921256
chr16_79.59_80.05MB_B	rs58323452	16	79928440	N2,N5-diacetylornithine	Amino_Acid	5625	1.3192e-22	0.0216444	7.10282e-22	0.115675	0.862681
chr16_79.59_80.05MB_B	rs58323452	16	79928440	methionine sulfone	Amino_Acid	5622	6.8737e-25	0.000112778	3.46683e-22	0.055937	0.94395
chr16_79.59_80.05MB_B	rs58323452	16	79928440	glycerate	Carbohydrate	5616	1.56735e-22	0.0257159	4.48526e-22	0.072689	0.901595
chr16_89.64_90.16MB	rs16965913	16	89734788	hypotaurine	Amino_Acid	4457	0.000203803	0.0899197	0.000145142	0.0631911	0.84654
chr17_1.57_1.7MB	rs58912472	17	1626018	eicosanedioate (C20-DC)	Lipid	4320	2.22387e-05	0.00821164	1.04603e-05	0.00287358	0.988882
chr17_1.57_1.7MB	rs58912472	17	1626018	docosadioate (C22-DC)	Lipid	4322	2.85235e-05	0.0105323	1.16279e-05	0.0033075	0.98612
chr17_19.38_19.49MB	rs2453579	17	19435278	N-acetylarginine	Amino_Acid	1941	2.35579e-05	0.0104735	4.60945e-05	0.0195231	0.969934
chr17_19.38_19.49MB	rs2453579	17	19435278	N,N,N-trimethyl-5-aminovalerate	Amino_Acid	1941	2.44143e-09	1.08543e-06	5.16078e-05	0.0219661	0.977981
chr17_19.38_19.49MB	rs2453579	17	19435278	N-acetyl-isoputreanine	Amino_Acid	1941	4.77176e-06	0.00212146	2.55848e-05	0.0103872	0.987461
chr17_53.3_53.46MB	rs7224610	17	53364788	N-acetylarginine	Amino_Acid	3430	3.88951e-21	0.113005	1.10992e-21	0.0313918	0.855603
chr17_53.3_53.46MB	rs7224610	17	53364788	isoursodeoxycholate	Lipid	3432	4.29334e-21	0.124738	2.38778e-21	0.0685672	0.806695
chr17_53.3_53.46MB	rs7224610	17	53364788	glycoursodeoxycholate	Lipid	3432	1.94548e-21	0.0565235	4.62725e-22	0.0125129	0.930964
chr17_53.3_53.46MB	rs7224610	17	53364788	11beta-hydroxyandrosterone glucuronide	Lipid	3434	4.46948e-21	0.129855	1.56786e-21	0.0447267	0.825418
chr17_53.3_53.46MB	rs7224610	17	53364788	glycoursodeoxycholic acid sulfate (1)	Lipid	3417	3.77855e-21	0.109781	1.08833e-21	0.0307605	0.859458
chr17_53.3_53.46MB	rs7224610	17	53364788	X - 23787	Uncharacterized	3425	1.1858e-21	0.0344519	1.34288e-21	0.0380881	0.92746
chr17_57.75_58.1MB	rs1292041	17	57938041	2-methylserine	Amino_Acid	2060	7.1849e-06	0.0390549	1.14485e-05	0.0613308	0.899596
chr17_57.75_58.1MB	rs1292041	17	57938041	2-methoxyhydroquinone glucuronide (2)	Xenobiotics	1971	2.14758e-05	0.116736	1.03241e-05	0.0552906	0.827942
chr17_58.81_59.55MB_A	rs2378816	17	59239149	suberate (C8-DC)	Lipid	2202	1.77167e-22	0.0225549	3.19197e-22	0.0396988	0.937746
chr17_58.81_59.55MB_A	rs2378816	17	59239149	acetylcarnitine (C2)	Lipid	2196	7.03788e-22	0.0895982	1.75463e-22	0.0214489	0.888953
chr17_58.81_59.55MB_A	rs2378816	17	59239149	5-methyluridine (ribothymidine)	Nucleotide	2196	3.58121e-22	0.0455918	1.61799e-22	0.0196636	0.934745
chr17_58.81_59.55MB_A	rs2378816	17	59239149	oleoylcarnitine (C18:1)	Lipid	2196	3.29841e-23	0.00419916	1.43915e-22	0.0173432	0.978458
chr17_58.81_59.55MB_A	rs2378816	17	59239149	linoleoylcarnitine (C18:2)*	Lipid	2196	3.32589e-23	0.00423414	1.70364e-22	0.0207137	0.975052
chr17_58.81_59.55MB_A	rs2378816	17	59239149	palmitoylcholine	Lipid	2196	7.287e-22	0.0927697	4.8978e-22	0.0615074	0.845723
chr17_58.81_59.55MB_A	rs2378816	17	59239149	oleoylcholine	Lipid	2197	6.71648e-22	0.0855065	6.12527e-22	0.0771425	0.837351
chr17_58.81_59.55MB_A	rs2378816	17	59239149	docosahexaenoylcholine	Lipid	2199	6.78387e-22	0.0863644	5.52264e-22	0.0694636	0.844172
chr17_58.81_59.55MB_A	rs2378816	17	59239149	stearoylcholine*	Lipid	2197	4.64934e-22	0.05919	2.23021e-22	0.0274791	0.913331
chr17_58.81_59.55MB_A	rs2378816	17	59239149	linoleoylcholine*	Lipid	2197	2.84117e-22	0.0361705	2.68193e-22	0.0332126	0.930617
chr17_58.81_59.55MB_A	rs2378816	17	59239149	lignoceroylcarnitine (C24)*	Lipid	2201	2.91359e-22	0.0370924	1.11075e-22	0.0131911	0.949716
chr17_58.81_59.55MB_A	rs2378816	17	59239149	cerotoylcarnitine (C26)*	Lipid	2197	4.94706e-22	0.0629803	1.78667e-22	0.0218307	0.915189
chr17_58.81_59.55MB_A	rs2378816	17	59239149	arachidonoylcarnitine (C20:4)	Lipid	2207	1.29367e-22	0.0164695	1.62114e-22	0.0196746	0.963856
chr17_58.81_59.55MB_A	rs2378816	17	59239149	N,N,N-trimethyl-5-aminovalerate	Amino_Acid	2196	4.99573e-23	0.00635999	1.22427e-22	0.014607	0.979033
chr17_58.81_59.55MB_A	rs2378816	17	59239149	X - 11315	Uncharacterized	2197	7.0888e-22	0.0902464	2.01736e-22	0.0247978	0.884956
chr17_58.81_59.55MB_A	rs2378816	17	59239149	X - 12015	Uncharacterized	2208	1.2315e-22	0.015678	5.39451e-22	0.0677601	0.916562
chr17_58.81_59.55MB_A	rs2378816	17	59239149	X - 25957	Uncharacterized	2197	1.18603e-21	0.150991	2.95799e-22	0.0368455	0.812163
chr17_58.81_59.55MB_B	rs9905274	17	59450441	suberate (C8-DC)	Lipid	2168	1.77162e-22	0.0225542	3.17493e-22	0.0394816	0.937964
chr17_58.81_59.55MB_B	rs9905274	17	59450441	acetylcarnitine (C2)	Lipid	2168	6.99638e-22	0.0890699	2.15493e-22	0.0265497	0.88438
chr17_58.81_59.55MB_B	rs9905274	17	59450441	5-methyluridine (ribothymidine)	Nucleotide	2168	3.56258e-22	0.0453546	1.90087e-22	0.0232683	0.931377
chr17_58.81_59.55MB_B	rs9905274	17	59450441	oleoylcarnitine (C18:1)	Lipid	2168	3.29691e-23	0.00419724	1.43881e-22	0.0173388	0.978464
chr17_58.81_59.55MB_B	rs9905274	17	59450441	linoleoylcarnitine (C18:2)*	Lipid	2168	3.32406e-23	0.00423181	1.70312e-22	0.020707	0.975061
chr17_58.81_59.55MB_B	rs9905274	17	59450441	palmitoylcholine	Lipid	2168	7.32381e-22	0.0932383	4.54497e-22	0.0570115	0.84975
chr17_58.81_59.55MB_B	rs9905274	17	59450441	oleoylcholine	Lipid	2169	6.76407e-22	0.0861123	5.57032e-22	0.070071	0.843817
chr17_58.81_59.55MB_B	rs9905274	17	59450441	docosahexaenoylcholine	Lipid	2171	6.79535e-22	0.0865105	5.25918e-22	0.0661064	0.847383
chr17_58.81_59.55MB_B	rs9905274	17	59450441	stearoylcholine*	Lipid	2169	4.65276e-22	0.0592335	2.11679e-22	0.0260338	0.914733
chr17_58.81_59.55MB_B	rs9905274	17	59450441	linoleoylcholine*	Lipid	2169	2.84593e-22	0.0362311	2.51121e-22	0.0310371	0.932732
chr17_58.81_59.55MB_B	rs9905274	17	59450441	lignoceroylcarnitine (C24)*	Lipid	2170	2.90517e-22	0.0369852	1.11205e-22	0.0132076	0.949807
chr17_58.81_59.55MB_B	rs9905274	17	59450441	cerotoylcarnitine (C26)*	Lipid	2169	4.93079e-22	0.0627731	1.78815e-22	0.0218492	0.915378
chr17_58.81_59.55MB_B	rs9905274	17	59450441	arachidonoylcarnitine (C20:4)	Lipid	2170	1.2911e-22	0.0164368	1.6022e-22	0.0194333	0.96413
chr17_58.81_59.55MB_B	rs9905274	17	59450441	N,N,N-trimethyl-5-aminovalerate	Amino_Acid	2168	4.989e-23	0.00635142	1.22676e-22	0.0146387	0.97901
chr17_58.81_59.55MB_B	rs9905274	17	59450441	X - 11315	Uncharacterized	2169	7.07602e-22	0.0900837	2.03692e-22	0.0250468	0.884869
chr17_58.81_59.55MB_B	rs9905274	17	59450441	X - 12015	Uncharacterized	2173	1.23497e-22	0.0157222	5.01467e-22	0.0629196	0.921358
chr17_75.32_75.44MB	rs103550	17	75380174	X - 17654	Uncharacterized	4983	0.00174109	0.107241	0.00130474	0.0795537	0.810159
chr19_7.11_7.3MB	rs10405423	19	7211311	X - 15492	Uncharacterized	4276	2.17263e-13	0.037339	5.2536e-14	0.00807428	0.954587
chr19_8.22_8.34MB	rs62126382	19	8272916	glycosyl-N-stearoyl-sphingosine (d18:1/18:0)	Lipid	4145	5.3972e-16	1.29098e-07	3.76398e-11	0.00801122	0.991989
chr19_8.22_8.34MB	rs62126382	19	8272916	sphingomyelin (d18:1/20:0, d16:1/22:0)*	Lipid	4141	6.49742e-41	1.55415e-32	4.21033e-11	0.00907995	0.99092
chr19_8.22_8.34MB	rs62126382	19	8272916	sphingomyelin (d18:1/20:2, d18:2/20:1, d16:1/22:2)*	Lipid	4139	5.3444e-14	1.27835e-05	3.77539e-11	0.00803857	0.991949
chr19_8.22_8.34MB	rs62126382	19	8272916	glycosyl-N-behenoyl-sphingadienine (d18:2/22:0)*	Lipid	4132	6.00061e-12	0.00143531	3.9911e-11	0.00855648	0.990008
chr19_8.22_8.34MB	rs62126382	19	8272916	sphingomyelin (d18:2/21:0, d16:2/23:0)*	Lipid	4141	2.94985e-11	0.00705586	6.42075e-11	0.0143795	0.978565
chr19_8.22_8.34MB	rs62126382	19	8272916	glycosyl ceramide (d18:1/20:0, d16:1/22:0)*	Lipid	4136	3.41722e-43	8.1738e-35	3.19138e-11	0.00664025	0.99336
chr19_33.12_33.52MB	rs12976336	19	33357318	X - 24736	Uncharacterized	4212	6.18479e-40	1.09713e-29	1.07175e-11	0.189309	0.810691
chr19_33.74_33.87MB	rs117035602	19	33798476	X - 24736	Uncharacterized	4484	6.22089e-40	1.10353e-29	1.0717e-11	0.189301	0.810699
chr19_49.21_49.34MB	rs739320	19	49261368	N-oleoyltaurine	Lipid	4034	1.02557e-10	0.0396256	3.753e-11	0.0135539	0.94682
chr19_49.4_49.76MB	rs190676167	19	49506685	N-oleoyltaurine	Lipid	3846	1.02397e-10	0.039564	3.57823e-11	0.012878	0.947558
chr19_49.4_49.76MB	rs190676167	19	49506685	methionine	Amino_Acid	3862	4.07981e-10	0.157635	7.96716e-11	0.029971	0.812394
chr20_42.99_43.11MB	rs6031601	20	43057820	X - 12261	Uncharacterized	3461	1.08955e-08	0.121961	4.50925e-09	0.0496465	0.828393
chr20_42.99_43.11MB	rs6031601	20	43057820	X - 17351	Uncharacterized	3495	1.01177e-08	0.113254	6.9147e-09	0.0765904	0.810155
chr21_17.54_17.64MB	rs1689059	21	17591602	1-carboxyethylisoleucine	Amino_Acid	2803	0.00117467	0.0643413	0.000871893	0.0468705	0.886742
chr21_31.53_31.64MB	rs9647055	21	31587382	2-arachidonoyl-GPE (20:4)*	Lipid	3716	0.000149993	0.131652	6.03271e-05	0.0521343	0.816003
chr21_37.74_37.89MB	rs219787	21	37829508	tartarate	Xenobiotics	4270	2.50748e-11	0.058153	2.68817e-11	0.0614632	0.880384
chr21_37.74_37.89MB	rs219787	21	37829508	urea	Amino_Acid	4263	2.79226e-13	0.000647575	3.10635e-11	0.0711136	0.928239
chr22_44.27_44.45MB	rs738408	22	44324730	2-arachidonoyl-GPC (20:4)*	Lipid	4337	8.60439e-37	0.044443	3.50222e-37	0.0171511	0.938406
chr22_44.27_44.45MB	rs738408	22	44324730	1-stearoyl-2-arachidonoyl-GPC (18:0/20:4)	Lipid	4331	3.58647e-37	0.0185247	4.84097e-37	0.0240469	0.957428
chr22_44.27_44.45MB	rs738408	22	44324730	phenylalanyltryptophan	Peptide	4338	2.13668e-36	0.110363	6.41322e-37	0.0322678	0.85737
chr22_44.27_44.45MB	rs738408	22	44324730	sphingomyelin (d18:1/22:2, d18:2/22:1, d16:1/24:2)*	Lipid	4332	1.74227e-37	0.0089991	1.75243e-37	0.00806865	0.982932
chr22_44.27_44.45MB	rs738408	22	44324730	1-palmitoyl-2-arachidonoyl-GPC (16:0/20:4n6)	Lipid	4331	6.48352e-39	0.000334883	1.47774e-37	0.0066397	0.993025
chr22_44.27_44.45MB	rs738408	22	44324730	1-pentadecanoyl-2-arachidonoyl-GPC (15:0/20:4)*	Lipid	4337	6.50961e-39	0.000336231	1.0583e-37	0.00447109	0.995193
chr22_44.27_44.45MB	rs738408	22	44324730	1-myristoyl-2-arachidonoyl-GPC (14:0/20:4)*	Lipid	4331	6.50005e-39	0.000335737	1.03082e-37	0.00432901	0.995335
chr22_44.27_44.45MB	rs738408	22	44324730	1-myristoyl-2-eicosapentaenoyl-GPC (14:0/20:5)*	Lipid	4328	1.28553e-36	0.0663994	6.89987e-37	0.03474	0.898861
chr22_44.27_44.45MB	rs738408	22	44324730	metabolonic lactone sulfate	Partially_Characterized	4335	1.97325e-36	0.101922	1.87193e-36	0.0958857	0.802193
chr22_44.27_44.45MB	rs738408	22	44324730	N-acetylmethionine	Amino_Acid	4331	8.25838e-37	0.0426558	7.95114e-37	0.0401516	0.917193
chr22_44.27_44.45MB	rs738408	22	44324730	hypoxanthine	Nucleotide	4332	5.14854e-38	0.0026593	9.88095e-37	0.0500893	0.947251
chr22_44.27_44.45MB	rs738408	22	44324730	palmitate (16:0)	Lipid	4331	1.15927e-36	0.0598778	4.82002e-37	0.02398	0.916142
chr22_44.27_44.45MB	rs738408	22	44324730	stearate (18:0)	Lipid	4331	9.76427e-37	0.0504339	6.82906e-37	0.0343579	0.915208
chr22_44.27_44.45MB	rs738408	22	44324730	retinol (Vitamin A)	Cofactors_and_Vitamins	4331	6.27575e-39	0.000324152	6.9688e-37	0.0350302	0.964646
chr22_44.27_44.45MB	rs738408	22	44324730	myristate (14:0)	Lipid	4331	2.07414e-36	0.107132	8.00782e-37	0.0405092	0.852358
chr22_44.27_44.45MB	rs738408	22	44324730	pyruvate	Carbohydrate	4331	5.71368e-37	0.029512	1.36081e-36	0.0693869	0.901101
chr22_44.27_44.45MB	rs738408	22	44324730	X - 15492	Uncharacterized	4335	7.77545e-37	0.0401613	2.0758e-36	0.106365	0.853474
chr22_44.27_44.45MB	rs738408	22	44324730	X - 23641	Uncharacterized	4339	8.27364e-44	4.27346e-09	8.51004e-37	0.0429986	0.957001
chr22_44.27_44.45MB	rs738408	22	44324730	X - 24328	Uncharacterized	4330	2.73683e-36	0.141361	8.9021e-37	0.0451672	0.813472

## Sheet: Table S2
Supplemetary Table 2: Table of significant colocalisation of 1,400 metabolites from CLSA with gout loci
						Posterior probability of colocalisation hypotheses
Locus	SNP	CHR	BP (b37)	Metabolite Name	Number of SNPs present in colocalisation region	H0	H1	H2	H3	H4
chr1_2.01_2.25MB	rs2503700	1	2120625	Sphingosine	4015	8.55097e-07	0.00986561	1.12792e-06	0.0120352	0.978097
chr1_2.01_2.25MB	rs2503700	1	2120625	Sphingosine to phosphate ratio	4015	1.11403e-05	0.128531	3.96399e-06	0.0449076	0.826547
chr1_2.01_2.25MB	rs2503700	1	2120625	Alpha-ketoglutarate to aspartate ratio	4014	3.90652e-06	0.0450712	3.29029e-06	0.0370436	0.917878
chr1_2.01_2.25MB	rs2503700	1	2120625	Aspartate to mannose ratio	4014	9.77564e-06	0.112786	4.32365e-06	0.0490456	0.838155
chr1_26.54_26.67MB	rs75511481	1	26617630	1-(1-enyl-stearoyl)-GPE (p-18:0)	3373	9.29328e-43	0.14906	1.88084e-43	0.0293462	0.821594
chr1_26.94_27.91MB	rs79598313	1	27284913	Phenylalanine to tyrosine ratio	2552	1.61713e-50	0.0613397	3.75535e-51	0.0133191	0.925341
chr1_50.77_51.53MB	rs6658904	1	51106975	Bilirubin (Z,Z) to etiocholanolone glucuronide ratio	2887	9.49937e-07	0.0349856	9.81837e-07	0.0352306	0.929782
chr1_91.48_91.59MB	rs469882	1	91530432	1-linoleoyl-GPE (18:2)	4278	0.000486077	0.0857694	0.000532382	0.09312	0.820092
chr1_91.48_91.59MB	rs469882	1	91530432	1-oleoyl-GPE (18:1)	4278	0.000405188	0.0714964	0.000374494	0.0652178	0.862506
chr1_91.48_91.59MB	rs469882	1	91530432	1-(1-enyl-palmitoyl)-2-oleoyl-GPE (p-16:0/18:1)	4278	0.000309761	0.0546581	0.000438157	0.0764458	0.868148
chr1_91.48_91.59MB	rs469882	1	91530432	Carotene diol (2)	4278	0.000144275	0.0254577	9.44051e-05	0.0156994	0.958604
chr1_91.48_91.59MB	rs469882	1	91530432	Carotene diol (1)	4278	2.5132e-05	0.00443459	0.000100848	0.0168162	0.978623
chr1_91.48_91.59MB	rs469882	1	91530432	Carotene diol (3)	4277	1.98013e-05	0.00349398	9.80928e-05	0.0163286	0.980059
chr1_91.48_91.59MB	rs469882	1	91530432	Glutarate (C5-DC) to caprylate (8:0) ratio	4278	0.000322273	0.0568658	0.000149662	0.025491	0.917171
chr1_110.08_110.18MB	rs116831366	1	110130030	Formiminoglutamate	3662	0.000345487	0.0791323	0.000514459	0.117032	0.802976
chr1_110.31_110.42MB	rs2938616	1	110364275	Formiminoglutamate	3565	0.000345914	0.0790333	0.000506893	0.115008	0.805106
chr1_120.16_120.32MB	rs12064784	1	120272120	Adenosine 5'-monophosphate (AMP) to serine ratio	2892	2.11074e-07	0.0234647	2.19694e-07	0.0234699	0.953065
chr1_154.08_154.48MB_A	rs35950207	1	154291958	1,5-anhydroglucitol (1,5-ag)	3057	6.2732e-07	0.048204	3.98137e-07	0.0296712	0.922124
chr1_154.08_154.48MB_A	rs35950207	1	154291958	Arabonate/xylonate	3056	2.82434e-07	0.0217026	2.18647e-06	0.1672	0.811095
chr1_154.61_156.1MB	rs9426886	1	155151754	Maltotriose	2681	1.16355e-64	0.102546	4.85183e-65	0.0419046	0.85555
chr1_154.61_156.1MB	rs9426886	1	155151754	6-bromotryptophan	2681	1.97413e-66	0.00173984	1.49191e-65	0.0121624	0.986098
chr1_162.48_162.63MB	rs10799848	1	162572508	Succinylcarnitine (C4DC)	4549	0.00010405	0.0896349	6.99897e-05	0.0594426	0.850748
chr1_162.48_162.63MB	rs10799848	1	162572508	X-22834	4549	0.000173763	0.14969	5.31623e-05	0.0449921	0.805091
chr1_175.02_175.13MB	rs7552526	1	175075759	S-methylcysteine	4067	0.00488879	0.082624	0.00200733	0.0330479	0.877432
chr1_175.02_175.13MB	rs7552526	1	175075759	S-methylcysteine sulfoxide	4067	0.00218724	0.0369659	0.00139205	0.0225898	0.936865
chr1_177.79_177.96MB	rs633715	1	177852580	Cholesterol to oleoyl-linoleoyl-glycerol (18:1 to 18:2) [2] ratio	4136	1.84279e-05	0.0645126	2.42749e-05	0.0841304	0.851314
chr1_200.09_200.31MB_B	rs12727980	1	200259095	Stearoyl sphingomyelin (d18:1/18:0)	4517	0.00129022	0.0852794	0.000845977	0.055059	0.857525
chr1_220.95_221.08MB	rs61830291	1	221001142	Tridecenedioate (C13:1-DC)	3978	7.87049e-05	0.109381	2.8159e-05	0.0382821	0.85223
chr1_220.95_221.08MB	rs61830291	1	221001142	1-(1-enyl-stearoyl)-GPE (p-18:0)	3978	0.00010618	0.147565	2.85446e-05	0.0388567	0.813444
chr1_220.95_221.08MB	rs61830291	1	221001142	Margaroylcarnitine (C17)	3978	2.07929e-05	0.0288972	7.4254e-06	0.00935783	0.961717
chr2_25.89_26.17MB	rs188411445	2	26065576	Palmitoylcarnitine (C16)	3216	3.49003e-06	0.0981283	3.55057e-06	0.0990278	0.802837
chr2_25.89_26.17MB	rs188411445	2	26065576	Branched chain 14:0 dicarboxylic acid	3216	2.37716e-06	0.0668379	2.75666e-06	0.0766518	0.856505
chr2_26.91_28.71MB	rs1260326	2	27730940	1-palmitoyl-GPC (16:0)	2704	2.56112e-157	0.0044956	4.54565e-157	0.0069906	0.988514
chr2_26.91_28.71MB	rs1260326	2	27730940	Alpha-hydroxyisovalerate	2704	6.28097e-157	0.0110252	1.48394e-156	0.0250841	0.963891
chr2_26.91_28.71MB	rs1260326	2	27730940	Gamma-glutamylthreonine	2704	1.08077e-162	1.8971e-08	1.34909e-157	0.00136947	0.998631
chr2_26.91_28.71MB	rs1260326	2	27730940	Gamma-glutamylmethionine	2704	1.08325e-157	0.00190146	3.48965e-157	0.00513251	0.992966
chr2_26.91_28.71MB	rs1260326	2	27730940	1-stearoyl-GPE (18:0)	2704	2.04623e-160	3.59181e-06	2.92157e-157	0.00413245	0.995864
chr2_26.91_28.71MB	rs1260326	2	27730940	1-palmitoleoyl-GPC (16:1)	2704	5.01858e-160	8.80925e-06	1.84368e-157	0.00223851	0.997753
chr2_26.91_28.71MB	rs1260326	2	27730940	2-hydroxy-3-methylvalerate	2704	6.9676e-156	0.122304	2.40809e-156	0.0414337	0.836262
chr2_26.91_28.71MB	rs1260326	2	27730940	2-palmitoyl-GPC (16:0)	2704	2.74661e-156	0.0482121	1.08662e-156	0.0181402	0.933648
chr2_26.91_28.71MB	rs1260326	2	27730940	1-palmitoyl-GPE (16:0)	2704	9.9478e-160	1.74617e-05	1.88094e-157	0.00230399	0.997679
chr2_26.91_28.71MB	rs1260326	2	27730940	Deoxycarnitine	2704	4.51962e-156	0.0793342	1.70002e-156	0.0289492	0.891717
chr2_26.91_28.71MB	rs1260326	2	27730940	1-stearoyl-2-oleoyl-GPE (18:0/18:1)	2704	6.5072e-157	0.0114223	5.27634e-157	0.00828143	0.980296
chr2_26.91_28.71MB	rs1260326	2	27730940	Taurocholenate sulfate	2704	6.50358e-157	0.0114159	1.271e-156	0.0213431	0.967241
chr2_26.91_28.71MB	rs1260326	2	27730940	1-palmitoyl-2-linoleoyl-GPE (16:0/18:2)	2704	8.34225e-157	0.0146434	8.55403e-157	0.0140438	0.971313
chr2_26.91_28.71MB	rs1260326	2	27730940	Androstenediol (3alpha, 17alpha) monosulfate (3)	2704	4.94701e-156	0.0868363	1.89449e-156	0.0323737	0.88079
chr2_26.91_28.71MB	rs1260326	2	27730940	Palmitoyl sphingomyelin (d18:1/16:0)	2704	2.99895e-159	5.26415e-05	3.84713e-156	0.0665965	0.933351
chr2_26.91_28.71MB	rs1260326	2	27730940	Alpha-ketoglutaramate	2704	1.00425e-156	0.0176279	5.58407e-156	0.0971336	0.885238
chr2_26.91_28.71MB	rs1260326	2	27730940	2R,3R-dihydroxybutyrate	2704	6.75685e-158	0.00118605	2.1557e-156	0.0368777	0.961936
chr2_26.91_28.71MB	rs1260326	2	27730940	Oleoyl-linoleoyl-glycerol (18:1/18:2) [2]	2704	7.40385e-160	1.29962e-05	4.23874e-157	0.00644684	0.99354
chr2_26.91_28.71MB	rs1260326	2	27730940	2-stearoyl-GPE (18:0)	2704	1.55483e-157	0.00272923	3.73993e-157	0.00557312	0.991698
chr2_26.91_28.71MB	rs1260326	2	27730940	Mannonate	2704	5.29243e-196	9.28995e-42	5.7519e-158	9.65788e-06	0.99999
chr2_26.91_28.71MB	rs1260326	2	27730940	1-linolenoyl-GPC (18:3)	2704	2.85788e-159	5.01652e-05	1.33311e-157	0.00134145	0.998608
chr2_26.91_28.71MB	rs1260326	2	27730940	3-methylglutarylcarnitine (2)	2704	4.57496e-159	8.03056e-05	2.62486e-157	0.00361119	0.996309
chr2_26.91_28.71MB	rs1260326	2	27730940	Sphingomyelin (d17:1/16:0, d18:1/15:0, d16:1/17:0)	2704	1.38911e-160	2.43835e-06	1.15508e-156	0.0192947	0.980703
chr2_26.91_28.71MB	rs1260326	2	27730940	2-hydroxybutyrate/2-hydroxyisobutyrate	2704	3.86953e-158	0.00067923	1.0498e-156	0.0174457	0.981875
chr2_26.91_28.71MB	rs1260326	2	27730940	Palmitoyl dihydrosphingomyelin (d18:0/16:0)	2704	1.33991e-156	0.0235198	6.26057e-156	0.109026	0.867454
chr2_26.91_28.71MB	rs1260326	2	27730940	1-palmitoleoylglycerol (16:1)	2704	6.15304e-156	0.108006	2.68877e-156	0.0463511	0.845643
chr2_26.91_28.71MB	rs1260326	2	27730940	1-palmitoyl-2-palmitoleoyl-gpc (16:0/16:1)	2704	2.11255e-157	0.00370822	1.71654e-156	0.0291639	0.967128
chr2_26.91_28.71MB	rs1260326	2	27730940	1-stearoyl-2-linoleoyl-GPE (18:0/18:2)	2704	2.71308e-157	0.00476235	4.38312e-157	0.00670529	0.988532
chr2_26.91_28.71MB	rs1260326	2	27730940	1-stearoyl-2-arachidonoyl-GPE (18:0/20:4)	2704	9.36617e-157	0.0164407	1.06299e-156	0.017693	0.965866
chr2_26.91_28.71MB	rs1260326	2	27730940	1-palmitoyl-2-dihomo-linolenoyl-GPC (16:0/20:3n3 or 6)	2704	3.8227e-156	0.067101	1.48408e-156	0.0251427	0.907756
chr2_26.91_28.71MB	rs1260326	2	27730940	Lactosyl-N-palmitoyl-sphingosine (d18:1/16:0)	2704	2.25185e-157	0.00395273	1.17664e-156	0.0196775	0.97637
chr2_26.91_28.71MB	rs1260326	2	27730940	1-(1-enyl-palmitoyl)-2-oleoyl-gpc (p-16:0/18:1)	2704	1.56539e-160	2.74778e-06	2.64062e-156	0.045397	0.9546
chr2_26.91_28.71MB	rs1260326	2	27730940	1-(1-enyl-palmitoyl)-2-linoleoyl-GPC (p-16:0/18:2)	2704	1.0455e-159	1.8352e-05	1.74413e-157	0.00206361	0.997918
chr2_26.91_28.71MB	rs1260326	2	27730940	1-palmitoyl-2-docosahexaenoyl-GPE (16:0/22:6)	2704	3.49498e-158	0.000613485	3.2236e-156	0.0556411	0.943745
chr2_26.91_28.71MB	rs1260326	2	27730940	1-stearoyl-2-docosahexaenoyl-GPE (18:0/22:6)	2704	1.77623e-157	0.00311786	3.14903e-156	0.0543334	0.942549
chr2_26.91_28.71MB	rs1260326	2	27730940	Gamma-tocopherol/beta-tocopherol	2704	1.70588e-156	0.0299439	2.48874e-156	0.0427583	0.927298
chr2_26.91_28.71MB	rs1260326	2	27730940	1-(1-enyl-palmitoyl)-2-palmitoleoyl-GPC (P-16:0/16:1)	2704	1.8181e-161	3.19137e-07	2.17128e-157	0.00281413	0.997186
chr2_26.91_28.71MB	rs1260326	2	27730940	1-myristoyl-2-arachidonoyl-GPC (14:0/20:4)	2704	4.00772e-158	0.000703487	3.97318e-157	0.00598093	0.993316
chr2_26.91_28.71MB	rs1260326	2	27730940	1-oleoyl-2-arachidonoyl-GPE (18:1/20:4)	2704	6.60357e-157	0.0115914	5.52462e-157	0.00871785	0.979691
chr2_26.91_28.71MB	rs1260326	2	27730940	1-oleoyl-2-linoleoyl-GPE (18:1/18:2)	2704	8.00987e-156	0.1406	1.95048e-156	0.0334114	0.825989
chr2_26.91_28.71MB	rs1260326	2	27730940	1-(1-enyl-palmitoyl)-2-palmitoyl-GPC (P-16:0/16:0)	2704	9.5884e-160	1.68308e-05	6.246e-157	0.00997378	0.990009
chr2_26.91_28.71MB	rs1260326	2	27730940	1-palmitoleoyl-2-linolenoyl-GPC (16:1/18:3)	2704	6.26561e-161	1.09982e-06	1.50789e-157	0.00164849	0.99835
chr2_26.91_28.71MB	rs1260326	2	27730940	Linoleoyl-arachidonoyl-glycerol (18:2/20:4) [1]	2704	4.86767e-157	0.00854437	1.27142e-156	0.0213475	0.970108
chr2_26.91_28.71MB	rs1260326	2	27730940	Gamma-glutamyl-alpha-lysine	2704	6.31093e-157	0.0110778	5.95522e-157	0.00947393	0.979448
chr2_26.91_28.71MB	rs1260326	2	27730940	Sphingomyelin (d18:1/25:0, d19:0/24:1, d20:1/23:0, d19:1/24:0)	2704	5.36816e-157	0.00942289	3.3459e-156	0.0577987	0.932778
chr2_26.91_28.71MB	rs1260326	2	27730940	Carotene diol (1)	2704	2.6275e-156	0.0461213	5.01025e-156	0.0870795	0.866799
chr2_26.91_28.71MB	rs1260326	2	27730940	Carotene diol (3)	2704	9.87679e-158	0.0017337	4.8964e-156	0.0850348	0.913231
chr2_26.91_28.71MB	rs1260326	2	27730940	N-acetyl-2-aminooctanoate	2704	4.29767e-156	0.0754383	1.18975e-156	0.0199795	0.904582
chr2_26.91_28.71MB	rs1260326	2	27730940	Gamma-glutamylcitrulline	2704	5.50724e-157	0.00966703	2.38173e-156	0.0408578	0.949475
chr2_26.91_28.71MB	rs1260326	2	27730940	N-lactoyl leucine	2704	1.4959e-156	0.026258	2.06331e-156	0.0352794	0.938463
chr2_26.91_28.71MB	rs1260326	2	27730940	Glucuronide of piperine metabolite C17H21NO3 (5)	2704	7.62896e-156	0.133913	2.41464e-156	0.0415603	0.824526
chr2_26.91_28.71MB	rs1260326	2	27730940	Palmitoyl-sphingosine-phosphoethanolamine (d18:1/16:0)	2704	5.23029e-158	0.000918088	3.95204e-156	0.0684407	0.930641
chr2_26.91_28.71MB	rs1260326	2	27730940	Hydroxypalmitoyl sphingomyelin (d18:1/16:0(OH))	2704	1.3873e-159	2.43516e-05	1.89422e-157	0.00232732	0.997648
chr2_26.91_28.71MB	rs1260326	2	27730940	Cis-3,4-methyleneheptanoylcarnitine	2704	5.88142e-157	0.0103238	8.08553e-157	0.0132163	0.97646
chr2_26.91_28.71MB	rs1260326	2	27730940	3-ureidopropionate	2704	7.64514e-157	0.0134197	5.40223e-157	0.00850462	0.978076
chr2_26.91_28.71MB	rs1260326	2	27730940	Gamma-glutamyltyrosine	2704	3.64962e-156	0.0640628	2.83558e-156	0.0488867	0.887051
chr2_26.91_28.71MB	rs1260326	2	27730940	Gamma-glutamylglutamine	2704	2.05167e-158	0.000360135	4.81195e-157	0.00745437	0.992185
chr2_26.91_28.71MB	rs1260326	2	27730940	3-aminoisobutyrate	2704	2.38456e-157	0.0041857	3.81724e-157	0.00571042	0.990104
chr2_26.91_28.71MB	rs1260326	2	27730940	3-methoxytyrosine	2704	1.37616e-158	0.000241561	3.80562e-157	0.00568604	0.994072
chr2_26.91_28.71MB	rs1260326	2	27730940	1-palmitoyl-2-oleoyl-GPE (16:0/18:1)	2704	4.17055e-159	7.32068e-05	6.62004e-157	0.0106311	0.989296
chr2_26.91_28.71MB	rs1260326	2	27730940	Arginine	2704	1.68948e-156	0.029656	1.14804e-156	0.0192008	0.951143
chr2_26.91_28.71MB	rs1260326	2	27730940	Histidine	2704	1.05904e-157	0.00185897	1.36785e-157	0.00140429	0.996737
chr2_26.91_28.71MB	rs1260326	2	27730940	Lactate	2704	8.50239e-156	0.149245	1.85573e-156	0.0317552	0.819
chr2_26.91_28.71MB	rs1260326	2	27730940	Serine	2704	2.67859e-158	0.00047018	2.46626e-157	0.0033329	0.996197
chr2_26.91_28.71MB	rs1260326	2	27730940	Glutamine	2704	1.98451e-161	3.48347e-07	1.9987e-157	0.00251089	0.997489
chr2_26.91_28.71MB	rs1260326	2	27730940	Pyruvate	2704	9.54617e-158	0.00167567	3.99474e-157	0.00601978	0.992305
chr2_26.91_28.71MB	rs1260326	2	27730940	Threonine	2704	1.98916e-166	3.49162e-12	1.13832e-157	0.00099913	0.999001
chr2_26.91_28.71MB	rs1260326	2	27730940	Mannose	2704	1.90395e-215	3.34205e-61	5.70713e-158	1.79119e-06	0.999998
chr2_26.91_28.71MB	rs1260326	2	27730940	Alpha-ketobutyrate	2704	1.26774e-157	0.00222531	3.6323e-157	0.00538349	0.992391
chr2_26.91_28.71MB	rs1260326	2	27730940	Asparagine	2704	2.98411e-159	5.2381e-05	1.37613e-157	0.00141703	0.998531
chr2_26.91_28.71MB	rs1260326	2	27730940	X-12839	2706	7.77649e-156	0.136503	2.58505e-156	0.0445573	0.81894
chr2_26.91_28.71MB	rs1260326	2	27730940	X-12844	2704	1.35966e-159	2.38666e-05	1.46315e-157	0.00156991	0.998406
chr2_26.91_28.71MB	rs1260326	2	27730940	X-14056	2704	2.27293e-156	0.0398974	7.18295e-157	0.01166	0.948443
chr2_26.91_28.71MB	rs1260326	2	27730940	X-19438	2704	2.70333e-158	0.000474523	3.17839e-157	0.00458418	0.994941
chr2_26.91_28.71MB	rs1260326	2	27730940	X-21467	2704	2.98719e-159	5.2435e-05	5.04786e-157	0.00786857	0.992079
chr2_26.91_28.71MB	rs1260326	2	27730940	X-23639	2704	2.56706e-156	0.0450604	9.1431e-157	0.0151093	0.93983
chr2_26.91_28.71MB	rs1260326	2	27730940	X-23654	2704	8.22902e-157	0.0144446	8.45353e-157	0.013867	0.971688
chr2_26.91_28.71MB	rs1260326	2	27730940	X-24295	2704	8.58263e-158	0.00150653	2.19826e-157	0.00286304	0.99563
chr2_26.91_28.71MB	rs1260326	2	27730940	X-23739	2704	6.38552e-160	1.12087e-05	3.89234e-157	0.00583819	0.994151
chr2_26.91_28.71MB	rs1260326	2	27730940	X-24801	2704	6.95594e-159	0.0001221	8.84657e-157	0.0145433	0.985335
chr2_26.91_28.71MB	rs1260326	2	27730940	X-26109	2704	3.90814e-157	0.00686008	1.67759e-156	0.0284825	0.964657
chr2_26.91_28.71MB	rs1260326	2	27730940	Butyrylcarnitine (C4)	2704	6.22519e-157	0.0109273	1.7287e-156	0.0293848	0.959688
chr2_26.91_28.71MB	rs1260326	2	27730940	Androsterone sulfate	2704	1.86601e-158	0.000327546	1.46412e-157	0.00157191	0.998101
chr2_26.91_28.71MB	rs1260326	2	27730940	2'-o-methylcytidine	2704	5.28652e-156	0.0927959	2.71261e-156	0.0467548	0.860449
chr2_26.91_28.71MB	rs1260326	2	27730940	Alpha-ketoglutarate to alpha-ketobutyrate ratio	2704	5.15965e-156	0.0905688	1.46522e-156	0.0248349	0.884596
chr2_26.91_28.71MB	rs1260326	2	27730940	N-acetylputrescine to (N(1) + N(8))-acetylspermidine ratio	2704	7.32652e-158	0.00128604	2.44136e-156	0.0418971	0.956817
chr2_26.91_28.71MB	rs1260326	2	27730940	Adenosine 5'-diphosphate (ADP) to mannose ratio	2704	2.05148e-157	0.00360103	1.44298e-157	0.00153804	0.994861
chr2_26.91_28.71MB	rs1260326	2	27730940	Phosphate to mannose ratio	2704	1.71387e-199	3.0084e-45	5.90031e-158	3.5734e-05	0.999964
chr2_26.91_28.71MB	rs1260326	2	27730940	Serine to alpha-tocopherol ratio	2704	1.5946e-158	0.000279904	2.12506e-157	0.00273319	0.996987
chr2_26.91_28.71MB	rs1260326	2	27730940	Serine to pyruvate ratio	2704	1.1668e-161	2.04812e-07	2.14483e-157	0.00276765	0.997232
chr2_26.91_28.71MB	rs1260326	2	27730940	Mannose to trans-4-hydroxyproline ratio	2704	9.99321e-172	1.75414e-17	1.71246e-157	0.00200793	0.997992
chr2_26.91_28.71MB	rs1260326	2	27730940	Mannose to S-methylcysteine ratio	2704	2.93844e-168	5.15793e-14	1.02487e-157	0.000799785	0.9992
chr2_26.91_28.71MB	rs1260326	2	27730940	Cysteine to alanine ratio	2704	5.57421e-156	0.0978458	1.32234e-156	0.0223315	0.879823
chr2_26.91_28.71MB	rs1260326	2	27730940	Histidine to pyruvate ratio	2704	2.17316e-161	3.8146e-07	1.19136e-157	0.00109232	0.998907
chr2_26.91_28.71MB	rs1260326	2	27730940	Adenosine 5'-monophosphate (AMP) to threonine ratio	2704	1.2557e-156	0.0220417	2.41697e-156	0.0414892	0.936469
chr2_26.91_28.71MB	rs1260326	2	27730940	Arginine to phosphate ratio	2704	1.28128e-156	0.0224907	1.34586e-156	0.0226694	0.95484
chr2_26.91_28.71MB	rs1260326	2	27730940	Phosphate to threonine ratio	2704	8.32662e-163	1.4616e-08	1.79352e-157	0.00215036	0.99785
chr2_26.91_28.71MB	rs1260326	2	27730940	Phosphate to glutamine ratio	2704	1.03932e-156	0.0182435	7.01931e-157	0.0113508	0.970406
chr2_26.91_28.71MB	rs1260326	2	27730940	Histidine to phosphate ratio	2704	7.97017e-156	0.139903	2.71677e-156	0.046875	0.813222
chr2_26.91_28.71MB	rs1260326	2	27730940	Phosphate to serine ratio	2704	7.17664e-157	0.0125974	4.84346e-157	0.007522	0.979881
chr2_26.91_28.71MB	rs1260326	2	27730940	phosphate to asparagine ratio	2704	2.56676e-157	0.0045055	2.97387e-157	0.00422886	0.991266
chr2_26.91_28.71MB	rs1260326	2	27730940	Aspartate to mannose ratio	2704	5.53585e-185	9.71724e-31	2.25154e-157	0.00295515	0.997045
chr2_26.91_28.71MB	rs1260326	2	27730940	Mannose to N-acetylglucosamine to N-acetylgalactosamine ratio	2704	3.42329e-187	6.009e-33	5.71858e-158	3.80329e-06	0.999996
chr2_26.91_28.71MB	rs1260326	2	27730940	Hypotaurine to taurine ratio	2704	5.23776e-157	0.009194	5.6737e-157	0.00897739	0.981829
chr2_26.91_28.71MB	rs1260326	2	27730940	Hypotaurine to cysteine ratio	2704	3.61546e-156	0.0634633	2.78135e-156	0.0479333	0.888603
chr2_26.91_28.71MB	rs1260326	2	27730940	Phosphate to oleoyl-linoleoyl-glycerol (18:1 to 18:2) [2] ratio	2704	4.85305e-159	8.5187e-05	3.98403e-157	0.00599937	0.993915
chr2_26.91_28.71MB	rs1260326	2	27730940	Phosphate to linoleoyl-arachidonoyl-glycerol (18:2 to 20:4) [2] ratio	2704	1.88284e-156	0.03305	8.52397e-157	0.0140094	0.952941
chr2_26.91_28.71MB	rs1260326	2	27730940	Phosphate to linoleoyl-arachidonoyl-glycerol (18:2 to 20:4) [1] ratio	2704	5.5651e-157	0.00976859	5.87498e-157	0.00933162	0.9809
chr2_26.91_28.71MB	rs1260326	2	27730940	Tryptophan to pyruvate ratio	2704	2.5608e-156	0.0449505	1.45668e-156	0.0246391	0.93041
chr2_26.91_28.71MB	rs1260326	2	27730940	Tyrosine to pyruvate ratio	2704	1.97172e-159	3.46102e-05	1.60127e-157	0.00181261	0.998153
chr2_26.91_28.71MB	rs1260326	2	27730940	Alpha-ketobutyrate to 3-methyl-2-oxobutyrate ratio	2704	3.3454e-156	0.0587228	1.20727e-156	0.0202706	0.921007
chr2_26.91_28.71MB	rs1260326	2	27730940	Mannose to glycerol ratio	2704	2.95914e-182	5.19426e-28	5.79038e-158	1.6419e-05	0.999984
chr2_26.91_28.71MB	rs1260326	2	27730940	Mannose to mannitol to sorbitol ratio	2704	7.06317e-160	1.23982e-05	4.87177e-157	0.00755913	0.992428
chr2_26.91_28.71MB	rs1260326	2	27730940	Mannose to fructose ratio	2704	1.25426e-161	2.20163e-07	7.43737e-158	0.00030581	0.999694
chr2_26.91_28.71MB	rs1260326	2	27730940	Glucose-to-mannose ratio	2704	3.71928e-225	6.52856e-71	5.70198e-158	8.86646e-07	0.999999
chr2_26.91_28.71MB	rs1260326	2	27730940	Caffeine to paraxanthine ratio	2704	6.92894e-159	0.000121626	4.92644e-157	0.0076553	0.992223
chr2_26.91_28.71MB	rs1260326	2	27730940	Cholesterol to linoleoyl-arachidonoyl-glycerol (18:2 to 20:4) [1] ratio	2704	2.03517e-157	0.0035724	8.24764e-156	0.143921	0.852507
chr2_26.91_28.71MB	rs1260326	2	27730940	Cholesterol to oleoyl-linoleoyl-glycerol (18:1 to 18:2) [2] ratio	2704	1.5809e-159	2.77501e-05	1.00292e-156	0.0166212	0.983351
chr2_26.91_28.71MB	rs1260326	2	27730940	Cholesterol to linoleoyl-arachidonoyl-glycerol (18:2 to 20:4) [2] ratio	2704	1.32745e-156	0.0233011	4.03606e-156	0.0699395	0.906759
chr2_26.91_28.71MB	rs1260326	2	27730940	Benzoate to oleoyl-linoleoyl-glycerol (18:1 to 18:2) [2] ratio	2704	1.67269e-158	0.000293612	4.25976e-157	0.00648406	0.993222
chr2_26.91_28.71MB	rs1260326	2	27730940	Benzoate to linoleoyl-arachidonoyl-glycerol (18:2 to 20:4) [1] ratio	2704	1.28391e-156	0.0225368	1.52332e-156	0.0257876	0.951676
chr2_26.91_28.71MB	rs1260326	2	27730940	Benzoate to linoleoyl-arachidonoyl-glycerol (18:2 to 20:4) [2] ratio	2704	1.03325e-156	0.018137	3.34858e-156	0.0578547	0.924008
chr2_26.91_28.71MB	rs1260326	2	27730940	Histidine to alanine ratio	2704	1.45404e-159	2.55232e-05	1.50328e-157	0.00164042	0.998334
chr2_26.91_28.71MB	rs1260326	2	27730940	Alanine to asparagine ratio	2704	2.99674e-162	5.26026e-08	2.14172e-157	0.00276218	0.997238
chr2_26.91_28.71MB	rs1260326	2	27730940	Glutamine to alanine ratio	2704	6.1626e-160	1.08174e-05	6.06697e-157	0.0096592	0.99033
chr2_26.91_28.71MB	rs1260326	2	27730940	Serine to alpha-ketobutyrate ratio	2704	6.57303e-162	1.15378e-07	2.16307e-157	0.0027997	0.9972
chr2_26.91_28.71MB	rs1260326	2	27730940	Alpha-ketobutyrate to 3-methyl-2-oxovalerate ratio	2704	6.80521e-156	0.119454	2.38568e-156	0.0410371	0.839509
chr2_26.91_28.71MB	rs1260326	2	27730940	Threonine to alpha-ketobutyrate ratio	2704	8.13926e-165	1.42871e-10	1.656e-157	0.00190873	0.998091
chr2_26.91_28.71MB	rs1260326	2	27730940	Threonine to pyruvate ratio	2704	2.72885e-167	4.79003e-13	1.3493e-157	0.00136983	0.99863
chr2_26.91_28.71MB	rs1260326	2	27730940	Alpha-ketobutyrate to 4-methyl-2-oxopentanoate ratio	2704	5.66562e-156	0.0994503	2.7435e-156	0.0473043	0.853245
chr2_37.03_37.46MB	rs77795433	2	37360731	Isovalerylcarnitine (C5)	5141	2.18076e-07	0.0317596	6.55069e-07	0.0945273	0.873712
chr2_37.03_37.46MB	rs77795433	2	37360731	4-methoxyphenol sulfate	5140	1.94986e-07	0.0283968	7.19787e-07	0.103959	0.867644
chr2_37.03_37.46MB	rs77795433	2	37360731	N-acetylleucine	5141	6.42762e-08	0.00936087	2.47736e-07	0.0351235	0.955515
chr2_59.24_59.38MB	rs9798497	2	59316833	X-24811	4041	2.05014e-05	0.0110242	0.000179474	0.0956151	0.893161
chr2_113.62_114.04MB	rs9973741	2	113853381	3beta-hydroxy-5-cholestenoate	3682	1.03138e-16	0.0187065	2.07832e-16	0.0367506	0.944543
chr2_121.26_121.4MB	rs17050272	2	121306440	3-(3-amino-3-carboxypropyl)uridine	4026	1.13052e-11	0.126169	3.45637e-12	0.0377379	0.836093
chr2_121.26_121.4MB	rs17050272	2	121306440	2,6-dihydroxybenzoic acid	4026	1.34607e-11	0.150225	4.04711e-12	0.0443614	0.805413
chr2_121.26_121.4MB	rs17050272	2	121306440	X-12216	4026	1.03308e-11	0.115295	4.43532e-12	0.0486633	0.836042
chr2_121.26_121.4MB	rs17050272	2	121306440	X-12851	4026	2.73426e-12	0.030515	1.05236e-12	0.0107859	0.958699
chr2_121.26_121.4MB	rs17050272	2	121306440	X-24588	4026	1.41447e-11	0.157858	3.69996e-12	0.0404909	0.801651
chr2_121.92_122.09MB	rs34402378	2	121983657	Phosphate to linoleoyl-arachidonoyl-glycerol (18:2 to 20:4) [2] ratio	4022	1.40484e-07	0.0795134	1.09051e-07	0.0608627	0.859624
chr2_165.45_165.7MB	rs1128249	2	165528624	Sphingomyelin (d18:2/24:2)	3712	3.78423e-08	0.0211803	2.4748e-08	0.0128855	0.965934
chr2_169.79_170.27MB_A	rs4140872	2	170026596	Gamma-glutamylvaline	4330	2.38893e-39	0.0725846	9.82767e-40	0.0289617	0.898454
chr2_169.79_170.27MB_B	rs200413172	2	170184605	Gamma-glutamylvaline	4472	2.3846e-39	0.0724531	1.00269e-39	0.0295673	0.89798
chr2_176.72_177.47MB_B	rs72923454	2	176984544	N-acetylthreonine	4214	1.26796e-08	0.0526913	1.27329e-08	0.0520173	0.895291
chr2_176.72_177.47MB_B	rs72923454	2	176984544	1,7-dimethyluric acid	4214	2.1807e-08	0.0906208	7.7188e-09	0.031198	0.878181
chr2_202.92_203.5MB	rs13426118	2	203255485	Tyramine O-sulfate	3224	2.32488e-10	0.0353817	8.32698e-10	0.125887	0.838731
chr2_202.92_203.5MB	rs13426118	2	203255485	N-acetylphenylalanine	3224	1.25069e-10	0.0190339	4.27605e-10	0.0641593	0.916807
chr2_211.49_211.62MB	rs1047891	2	211540507	Homoarginine	4311	1.25676e-68	2.27025e-63	5.78511e-09	4.50822e-05	0.999955
chr2_211.49_211.62MB	rs1047891	2	211540507	N-acetylglycine	4311	5.82088e-130	1.0515e-124	5.7849e-09	4.50437e-05	0.999955
chr2_211.49_211.62MB	rs1047891	2	211540507	Propionylglycine	4311	2.15151e-96	3.88653e-91	5.7849e-09	4.50436e-05	0.999955
chr2_211.49_211.62MB	rs1047891	2	211540507	Butyrylglycine	4312	4.37843e-56	7.9093e-51	5.78496e-09	4.50536e-05	0.999955
chr2_211.49_211.62MB	rs1047891	2	211540507	N-acetylthreonine	4311	1.45846e-10	2.63461e-05	9.42803e-09	0.000703833	0.99927
chr2_211.49_211.62MB	rs1047891	2	211540507	Gamma-glutamylglycine	4311	2.39786e-215	4.33156e-210	5.7849e-09	4.50436e-05	0.999955
chr2_211.49_211.62MB	rs1047891	2	211540507	Gamma-glutamylthreonine	4311	1.29894e-08	0.00234644	1.7233e-08	0.00211748	0.995536
chr2_211.49_211.62MB	rs1047891	2	211540507	Hexanoylglycine	4310	1.01335e-67	1.83055e-62	5.78699e-09	4.54209e-05	0.999955
chr2_211.49_211.62MB	rs1047891	2	211540507	Glutamine degradant	4311	9.06344e-29	1.63724e-23	1.49862e-08	0.00170885	0.998291
chr2_211.49_211.62MB	rs1047891	2	211540507	Isovalerylglycine	4313	4.36815e-36	7.89073e-31	5.7873e-09	4.54781e-05	0.999955
chr2_211.49_211.62MB	rs1047891	2	211540507	Isobutyrylglycine	4313	4.64255e-40	8.38642e-35	5.82002e-09	5.13937e-05	0.999949
chr2_211.49_211.62MB	rs1047891	2	211540507	Glutarylcarnitine (c5-dc)	4311	2.33712e-12	4.22184e-07	6.1244e-09	0.000106433	0.999893
chr2_211.49_211.62MB	rs1047891	2	211540507	Taurolithocholate 3-sulfate	4311	6.04685e-07	0.109232	2.04342e-07	0.0360581	0.854709
chr2_211.49_211.62MB	rs1047891	2	211540507	1-ribosyl-imidazoleacetate	4312	8.77609e-11	1.58534e-05	1.03929e-08	0.000878299	0.999106
chr2_211.49_211.62MB	rs1047891	2	211540507	Gamma-glutamylalanine	4313	4.72424e-08	0.00853398	8.57392e-08	0.0145112	0.976955
chr2_211.49_211.62MB	rs1047891	2	211540507	Taurocholenate sulfate	4311	2.46758e-11	4.45749e-06	9.0647e-09	0.000638112	0.999357
chr2_211.49_211.62MB	rs1047891	2	211540507	Glycocholenate sulfate	4311	1.17646e-10	2.12519e-05	6.62932e-09	0.000197755	0.999781
chr2_211.49_211.62MB	rs1047891	2	211540507	2s,3R-dihydroxybutyrate	4311	6.8309e-07	0.123395	2.14765e-07	0.0379571	0.838647
chr2_211.49_211.62MB	rs1047891	2	211540507	3-methylglutaconate	4311	9.65684e-124	1.74444e-118	5.7849e-09	4.50443e-05	0.999955
chr2_211.49_211.62MB	rs1047891	2	211540507	Cinnamoylglycine	4313	5.35604e-38	9.67527e-33	5.79113e-09	4.61694e-05	0.999954
chr2_211.49_211.62MB	rs1047891	2	211540507	2R,3R-dihydroxybutyrate	4311	2.98602e-22	5.39402e-17	5.84077e-09	5.51464e-05	0.999945
chr2_211.49_211.62MB	rs1047891	2	211540507	Hydantoin-5-propionate	4311	9.21073e-08	0.0166385	3.90029e-08	0.00606829	0.977293
chr2_211.49_211.62MB	rs1047891	2	211540507	Formiminoglutamate	4311	3.99744e-08	0.00722107	1.78354e-08	0.00223128	0.990548
chr2_211.49_211.62MB	rs1047891	2	211540507	2-o-methylascorbic acid	4311	7.69091e-07	0.138931	3.2067e-07	0.0571228	0.803946
chr2_211.49_211.62MB	rs1047891	2	211540507	Imidazole propionate	4311	4.82169e-07	0.0871001	1.75835e-07	0.0308813	0.882018
chr2_211.49_211.62MB	rs1047891	2	211540507	N-palmitoylglycine	4311	1.93522e-54	3.49584e-49	6.80523e-09	0.000229543	0.99977
chr2_211.49_211.62MB	rs1047891	2	211540507	3b-hydroxy-5-cholenoic acid	4313	5.58834e-10	0.000100949	1.00559e-08	0.000817447	0.999082
chr2_211.49_211.62MB	rs1047891	2	211540507	3-methylglutarylcarnitine (2)	4311	1.29271e-91	2.33517e-86	5.88636e-09	6.33903e-05	0.999937
chr2_211.49_211.62MB	rs1047891	2	211540507	1-stearoyl-2-docosahexaenoyl-gpc (18:0/22:6)	4311	5.23114e-07	0.0944966	1.99736e-07	0.0352106	0.870292
chr2_211.49_211.62MB	rs1047891	2	211540507	Oleoylcholine	4311	1.43781e-07	0.025973	2.91023e-07	0.0516487	0.922378
chr2_211.49_211.62MB	rs1047891	2	211540507	Dihomo-linolenoyl-choline	4313	2.48921e-10	4.49658e-05	1.18317e-08	0.00113848	0.998817
chr2_211.49_211.62MB	rs1047891	2	211540507	Docosahexaenoylcholine	4311	4.96569e-08	0.00897014	3.2721e-08	0.00492469	0.986105
chr2_211.49_211.62MB	rs1047891	2	211540507	Stearoylcholine	4313	1.73792e-09	0.000313942	2.95524e-08	0.00434307	0.995343
chr2_211.49_211.62MB	rs1047891	2	211540507	Glycosyl-N-tricosanoyl-sphingadienine (d18:2/23:0)	4313	3.27719e-07	0.0591999	1.13022e-07	0.0194953	0.921304
chr2_211.49_211.62MB	rs1047891	2	211540507	Glycosyl-N-(2-hydroxynervonoyl)-sphingosine (d18:1/24:1(2OH))	4311	5.4384e-14	9.82406e-09	6.1875e-09	0.000117843	0.999882
chr2_211.49_211.62MB	rs1047891	2	211540507	Sphingomyelin (d18:2/23:1)	4311	1.05582e-07	0.0190726	5.03073e-08	0.00811481	0.972812
chr2_211.49_211.62MB	rs1047891	2	211540507	Sphingomyelin (d18:2/21:0, d16:2/23:0)	4311	1.95508e-10	3.53171e-05	6.97202e-09	0.000259738	0.999705
chr2_211.49_211.62MB	rs1047891	2	211540507	Linoleoylcholine	4311	5.40665e-07	0.097667	4.18277e-07	0.074731	0.827601
chr2_211.49_211.62MB	rs1047891	2	211540507	2-butenoylglycine	4311	5.34139e-49	9.64883e-44	5.82215e-09	5.17785e-05	0.999948
chr2_211.49_211.62MB	rs1047891	2	211540507	2-furoylcarnitine	4313	3.47297e-08	0.00627365	2.62503e-08	0.00375195	0.989974
chr2_211.49_211.62MB	rs1047891	2	211540507	Trans-2-hexenoylglycine	4311	3.88445e-46	7.01697e-41	6.3579e-09	0.000148656	0.999851
chr2_211.49_211.62MB	rs1047891	2	211540507	3-hydroxybutyroylglycine	4311	1.2968e-99	2.34257e-94	5.7849e-09	4.50438e-05	0.999955
chr2_211.49_211.62MB	rs1047891	2	211540507	Glycine conjugate of C10H14O2 (1)	4311	4.04341e-08	0.00730411	9.53562e-08	0.0162489	0.976447
chr2_211.49_211.62MB	rs1047891	2	211540507	Glutamine conjugate of C6H10O2 (1)	4311	6.33344e-07	0.114409	2.14278e-07	0.0378599	0.84773
chr2_211.49_211.62MB	rs1047891	2	211540507	2,3-dihydroxy-5-methylthio-4-pentenoate (dmtpa)	4311	1.80752e-09	0.000326515	8.06883e-09	0.000458359	0.999215
chr2_211.49_211.62MB	rs1047891	2	211540507	Taurochenodeoxycholic acid 3-sulfate	4313	1.80025e-07	0.0325202	7.03878e-08	0.0117593	0.95572
chr2_211.49_211.62MB	rs1047891	2	211540507	Cis 3,4-methyleneheptanoate	4311	2.82131e-09	0.000509648	1.12437e-08	0.00103262	0.998458
chr2_211.49_211.62MB	rs1047891	2	211540507	Vanillic acid glycine	4313	5.19388e-09	0.000938235	8.82613e-09	0.000595908	0.998466
chr2_211.49_211.62MB	rs1047891	2	211540507	Cis-3,4-methyleneheptanoylcarnitine	4311	9.23631e-09	0.00166847	1.25966e-08	0.00127843	0.997053
chr2_211.49_211.62MB	rs1047891	2	211540507	Cis-3,4-methyleneheptanoylglycine	4311	1.30411e-127	2.35577e-122	5.7849e-09	4.50436e-05	0.999955
chr2_211.49_211.62MB	rs1047891	2	211540507	Picolinate	4313	2.6532e-11	4.79281e-06	6.98202e-09	0.000261516	0.999734
chr2_211.49_211.62MB	rs1047891	2	211540507	Gamma-glutamylhistidine	4311	7.62492e-12	1.37738e-06	1.49827e-08	0.00170823	0.99829
chr2_211.49_211.62MB	rs1047891	2	211540507	N-acetylglucosaminylasparagine	4311	1.47362e-07	0.0266199	1.74498e-07	0.030579	0.942801
chr2_211.49_211.62MB	rs1047891	2	211540507	Creatine	4311	6.12859e-43	1.10708e-37	7.57584e-09	0.000368887	0.999631
chr2_211.49_211.62MB	rs1047891	2	211540507	Choline	4311	7.15924e-11	1.29326e-05	6.98582e-09	0.000262211	0.999725
chr2_211.49_211.62MB	rs1047891	2	211540507	N-acetylputrescine	4311	4.50425e-08	0.00813658	5.50841e-08	0.00896763	0.982896
chr2_211.49_211.62MB	rs1047891	2	211540507	5-methylthioadenosine (mta)	4311	3.0697e-13	5.54517e-08	6.88679e-09	0.000244291	0.999756
chr2_211.49_211.62MB	rs1047891	2	211540507	Arginine	4311	3.74643e-10	6.76765e-05	8.65639e-09	0.000564343	0.999368
chr2_211.49_211.62MB	rs1047891	2	211540507	Histidine	4311	5.16416e-11	9.32867e-06	1.26494e-08	0.00128631	0.998704
chr2_211.49_211.62MB	rs1047891	2	211540507	Hypotaurine	4311	3.81639e-08	0.00689401	6.74248e-08	0.0111979	0.981908
chr2_211.49_211.62MB	rs1047891	2	211540507	S-1-pyrroline-5-carboxylate	4311	1.04305e-07	0.018842	1.90231e-07	0.033416	0.947742
chr2_211.49_211.62MB	rs1047891	2	211540507	Guanidinoacetate	4311	2.6658e-09	0.000481557	7.55896e-08	0.0126678	0.986851
chr2_211.49_211.62MB	rs1047891	2	211540507	Proline	4311	3.10881e-07	0.0561583	1.15934e-07	0.0200189	0.923822
chr2_211.49_211.62MB	rs1047891	2	211540507	Serine	4311	3.43667e-38	6.20809e-33	5.78554e-09	4.51589e-05	0.999955
chr2_211.49_211.62MB	rs1047891	2	211540507	Betaine	4311	3.55452e-24	6.42098e-19	5.81625e-09	5.07121e-05	0.999949
chr2_211.49_211.62MB	rs1047891	2	211540507	Threonine	4311	1.17053e-15	2.11447e-10	8.06966e-09	0.000458181	0.999542
chr2_211.49_211.62MB	rs1047891	2	211540507	Asparagine	4311	6.16551e-10	0.000111375	3.59186e-08	0.00549402	0.994395
chr2_211.49_211.62MB	rs1047891	2	211540507	Kynurenate	4311	4.82012e-09	0.000870718	1.33954e-08	0.00142207	0.997707
chr2_211.49_211.62MB	rs1047891	2	211540507	X-12812	4311	3.62951e-07	0.0655644	1.51613e-07	0.0264798	0.907955
chr2_211.49_211.62MB	rs1047891	2	211540507	X-13723	4309	6.32756e-07	0.114303	2.80403e-07	0.0498167	0.83588
chr2_211.49_211.62MB	rs1047891	2	211540507	X-14056	4311	3.96744e-07	0.0716688	5.07902e-07	0.0909113	0.837419
chr2_211.49_211.62MB	rs1047891	2	211540507	X-17325	4311	1.28346e-30	2.31847e-25	5.78536e-09	4.51273e-05	0.999955
chr2_211.49_211.62MB	rs1047891	2	211540507	X-14939	4311	3.8779e-08	0.00700513	1.87942e-08	0.00240444	0.99059
chr2_211.49_211.62MB	rs1047891	2	211540507	X-17367	4311	2.3957e-35	4.32765e-30	5.78493e-09	4.50483e-05	0.999955
chr2_211.49_211.62MB	rs1047891	2	211540507	X-21821	4311	3.3702e-07	0.0608802	1.60463e-07	0.0280754	0.911044
chr2_211.49_211.62MB	rs1047891	2	211540507	X-21467	4311	1.0522e-24	1.90072e-19	6.02792e-09	8.89881e-05	0.999911
chr2_211.49_211.62MB	rs1047891	2	211540507	X-22834	4313	2.59932e-07	0.0469548	2.73626e-07	0.0485239	0.904521
chr2_211.49_211.62MB	rs1047891	2	211540507	X-23739	4311	2.48349e-07	0.0448624	2.12258e-07	0.0374251	0.917712
chr2_211.49_211.62MB	rs1047891	2	211540507	X-24757	4311	3.26657e-13	5.90081e-08	6.11481e-09	0.000104699	0.999895
chr2_211.49_211.62MB	rs1047891	2	211540507	X-24795	4310	6.36286e-17	1.1494e-11	5.82308e-09	5.19473e-05	0.999948
chr2_211.49_211.62MB	rs1047891	2	211540507	X-24812	4311	2.44424e-10	4.41534e-05	9.40427e-09	0.000699554	0.999256
chr2_211.49_211.62MB	rs1047891	2	211540507	X-25957	4312	2.92648e-07	0.0528647	9.28913e-08	0.0158488	0.931286
chr2_211.49_211.62MB	rs1047891	2	211540507	X-25422	4311	2.03214e-10	3.67091e-05	1.58024e-08	0.00185648	0.998107
chr2_211.49_211.62MB	rs1047891	2	211540507	X-25420	4311	2.13323e-16	3.85352e-11	1.23636e-08	0.00123462	0.998765
chr2_211.49_211.62MB	rs1047891	2	211540507	Bilirubin (E,E)	4311	1.36458e-07	0.0246502	7.47799e-08	0.0125456	0.962804
chr2_211.49_211.62MB	rs1047891	2	211540507	Bilirubin (E,Z or Z,E)	4311	2.44402e-07	0.0441493	1.22195e-07	0.0211388	0.934711
chr2_211.49_211.62MB	rs1047891	2	211540507	Glycine	4311	0	0	5.7849e-09	4.50436e-05	0.999955
chr2_211.49_211.62MB	rs1047891	2	211540507	Spermidine to 5-methylthioadenosine (MTA) ratio	4311	5.89574e-09	0.00106502	1.86695e-08	0.00237594	0.996559
chr2_211.49_211.62MB	rs1047891	2	211540507	Adenosine 5'-diphosphate (ADP) to creatine ratio	4313	4.6679e-12	8.43222e-07	7.25691e-09	0.000311219	0.999688
chr2_211.49_211.62MB	rs1047891	2	211540507	Glycine to pyridoxal ratio	4311	5.45428e-82	9.85274e-77	5.7849e-09	4.50436e-05	0.999955
chr2_211.49_211.62MB	rs1047891	2	211540507	Glycine to alanine ratio	4311	2.21967e-194	4.00966e-189	5.7849e-09	4.50436e-05	0.999955
chr2_211.49_211.62MB	rs1047891	2	211540507	Glycine to serine ratio	4311	3.31645e-179	5.99091e-174	5.7849e-09	4.50436e-05	0.999955
chr2_211.49_211.62MB	rs1047891	2	211540507	Serine to alpha-tocopherol ratio	4311	4.41892e-19	7.98244e-14	5.81467e-09	5.0426e-05	0.99995
chr2_211.49_211.62MB	rs1047891	2	211540507	Serine to pyruvate ratio	4311	2.58436e-16	4.66844e-11	6.14553e-09	0.000110253	0.99989
chr2_211.49_211.62MB	rs1047891	2	211540507	Glutamine to asparagine ratio	4311	8.89203e-11	1.60628e-05	3.44806e-08	0.00523391	0.99475
chr2_211.49_211.62MB	rs1047891	2	211540507	Creatine to carnitine ratio	4311	2.37837e-41	4.29635e-36	6.16296e-09	0.000113406	0.999887
chr2_211.49_211.62MB	rs1047891	2	211540507	5-methylthioadenosine (MTA) to phosphate ratio	4311	4.45092e-12	8.04024e-07	1.04737e-08	0.00089289	0.999106
chr2_211.49_211.62MB	rs1047891	2	211540507	Spermidine to choline ratio	4313	3.42648e-07	0.0618968	1.16029e-07	0.0200417	0.918061
chr2_211.49_211.62MB	rs1047891	2	211540507	Alpha-ketoglutarate to ornithine ratio	4311	5.03665e-07	0.0909833	1.51723e-07	0.0265251	0.882491
chr2_211.49_211.62MB	rs1047891	2	211540507	Adenosine 5'-diphosphate (ADP) to glycine ratio	4313	2.8171e-31	5.08889e-26	5.79029e-09	4.60182e-05	0.999954
chr2_211.49_211.62MB	rs1047891	2	211540507	Glycine to phosphate ratio	4311	2.23677e-239	4.04055e-234	5.7849e-09	4.50436e-05	0.999955
chr2_211.49_211.62MB	rs1047891	2	211540507	Adenosine 5'-monophosphate (AMP) to glycine ratio	4311	9.50787e-73	1.71753e-67	5.78559e-09	4.51692e-05	0.999955
chr2_211.49_211.62MB	rs1047891	2	211540507	Arginine to phosphate ratio	4311	4.40085e-09	0.00079498	9.44308e-09	0.000707323	0.998498
chr2_211.49_211.62MB	rs1047891	2	211540507	Phosphate to threonine ratio	4311	1.29157e-11	2.33312e-06	8.59044e-09	0.000552353	0.999445
chr2_211.49_211.62MB	rs1047891	2	211540507	Adenosine 5'-monophosphate (AMP) to serine ratio	4311	7.91784e-12	1.4303e-06	9.75029e-09	0.000762079	0.999236
chr2_211.49_211.62MB	rs1047891	2	211540507	Histidine to phosphate ratio	4311	2.09869e-08	0.00379113	1.98831e-08	0.00259811	0.993611
chr2_211.49_211.62MB	rs1047891	2	211540507	Phosphate to serine ratio	4311	7.87856e-30	1.4232e-24	5.79353e-09	4.66049e-05	0.999953
chr2_211.49_211.62MB	rs1047891	2	211540507	phosphate to asparagine ratio	4311	2.94336e-08	0.00531695	6.67913e-08	0.0110817	0.983601
chr2_211.49_211.62MB	rs1047891	2	211540507	Taurine to cysteine ratio	4311	5.66056e-08	0.0102254	7.62578e-08	0.0127984	0.976976
chr2_211.49_211.62MB	rs1047891	2	211540507	Hypotaurine to cysteine ratio	4311	1.59938e-09	0.000288916	6.69119e-08	0.0110985	0.988612
chr2_211.49_211.62MB	rs1047891	2	211540507	Alpha-ketoglutarate to proline ratio	4311	2.64876e-08	0.00478478	2.43209e-08	0.00340157	0.991814
chr2_211.49_211.62MB	rs1047891	2	211540507	Histidine to glutamine ratio	4311	1.84672e-10	3.33596e-05	1.06066e-08	0.000916955	0.99905
chr2_211.49_211.62MB	rs1047891	2	211540507	Serine to threonine ratio	4311	3.95966e-90	7.15283e-85	5.7849e-09	4.50438e-05	0.999955
chr2_211.49_211.62MB	rs1047891	2	211540507	Serine to alpha-ketobutyrate ratio	4311	7.04571e-07	0.127275	2.09672e-07	0.03704	0.835684
chr2_211.49_211.62MB	rs1047891	2	211540507	Threonine to alpha-ketobutyrate ratio	4311	5.30203e-08	0.00957772	5.00901e-08	0.00806604	0.982356
chr2_211.49_211.62MB	rs1047891	2	211540507	Threonine to pyruvate ratio	4311	4.31461e-08	0.00779402	1.62332e-07	0.0283603	0.963846
chr2_227.04_227.23MB	rs2943656	2	227121918	3-indoxyl sulfate	3933	9.04206e-05	0.0255089	0.000425857	0.119285	0.854689
chr2_227.04_227.23MB	rs2943656	2	227121918	Indolin-2-one	3935	0.000151654	0.0427837	0.000381049	0.106649	0.850035
chr2_227.04_227.23MB	rs2943656	2	227121918	Sphingomyelin (d18:2/24:1, d18:1/24:2)	3933	2.95813e-05	0.0083453	0.000330168	0.0922458	0.899049
chr2_227.04_227.23MB	rs2943656	2	227121918	Sphingomyelin (d18:2/24:2)	3933	0.000181252	0.0511337	0.000378809	0.106025	0.842281
chr2_227.04_227.23MB	rs2943656	2	227121918	Phosphate to threonine ratio	3933	0.000221883	0.0625963	0.000479436	0.134453	0.802249
chr3_12.27_12.46MB	rs11709077	3	12336507	1-oleoyl-GPC (18:1)	4437	1.65773e-09	0.0748556	1.50082e-09	0.0669117	0.858233
chr3_12.27_12.46MB	rs11709077	3	12336507	1-palmitoleoyl-GPC (16:1)	4437	9.52929e-10	0.0430299	1.26075e-09	0.0560287	0.900941
chr3_12.27_12.46MB	rs11709077	3	12336507	1-(1-enyl-palmitoyl)-GPC (p-16:0)	4437	6.41734e-10	0.0289778	1.8323e-09	0.0818492	0.889173
chr3_12.27_12.46MB	rs11709077	3	12336507	1-(1-enyl-palmitoyl)-GPE (p-16:0)	4437	1.83363e-09	0.0827982	1.80225e-09	0.0805446	0.836657
chr3_12.27_12.46MB	rs11709077	3	12336507	Palmitoyl-sphingosine-phosphoethanolamine (d18:1/16:0)	4437	2.4138e-09	0.108996	2.02741e-09	0.0907484	0.800256
chr3_12.27_12.46MB	rs11709077	3	12336507	Glycine to phosphate ratio	4437	1.26341e-09	0.0570496	1.23162e-09	0.0547259	0.888224
chr3_12.27_12.46MB	rs11709077	3	12336507	Phosphate to glutamine ratio	4437	8.71296e-10	0.0393437	9.60118e-10	0.0424363	0.91822
chr3_12.27_12.46MB	rs11709077	3	12336507	Phosphate to serine ratio	4437	1.16136e-09	0.0524418	2.34352e-09	0.10498	0.842578
chr3_12.27_12.46MB	rs11709077	3	12336507	phosphate to asparagine ratio	4437	1.55417e-09	0.0701791	1.35837e-09	0.0604683	0.869353
chr3_48.48_50.26MB_A	rs79672978	3	48860623	Decanoylcarnitine (C10)	2181	8.22846e-05	0.127227	2.72916e-05	0.0413665	0.831297
chr3_48.48_50.26MB_A	rs79672978	3	48860623	Cis-4-decenoylcarnitine (C10:1)	2181	5.9974e-05	0.0927306	5.28655e-05	0.0809133	0.826243
chr3_48.48_50.26MB_A	rs79672978	3	48860623	X-12462	2181	6.55049e-05	0.101282	1.95986e-05	0.0294338	0.869199
chr3_48.48_50.26MB_A	rs79672978	3	48860623	X-21339	2181	6.8815e-05	0.1064	2.23622e-05	0.0337162	0.859792
chr3_48.48_50.26MB_A	rs79672978	3	48860623	Phenylalanine to tyrosine ratio	2181	5.71603e-05	0.0883801	1.47289e-05	0.0218839	0.889664
chr3_48.48_50.26MB_B	rs139125439	3	49995603	O-cresol sulfate	2345	0.000278702	0.133712	7.93844e-05	0.0372571	0.828673
chr3_48.48_50.26MB_B	rs139125439	3	49995603	4-ethylphenylsulfate	2345	9.25677e-05	0.0444107	6.63487e-05	0.0309072	0.924523
chr3_48.48_50.26MB_B	rs139125439	3	49995603	5-hydroxy-2-methylpyridine sulfate	2345	9.55236e-05	0.0458289	3.95762e-05	0.0180513	0.935985
chr3_48.48_50.26MB_B	rs139125439	3	49995603	3-ethylcatechol sulfate (1)	2345	0.000112599	0.0540212	4.70271e-05	0.0216378	0.924181
chr3_48.48_50.26MB_B	rs139125439	3	49995603	X-12730	2345	0.000231375	0.111006	5.54055e-05	0.0257186	0.862989
chr3_51.91_53.51MB	rs9847710	3	53062661	Methionine sulfone	3519	2.03093e-70	0.0312072	3.26617e-70	0.0492685	0.919524
chr3_51.91_53.51MB	rs9847710	3	53062661	Vanillactate	3519	3.99762e-70	0.0614275	2.52729e-70	0.0379337	0.900639
chr3_132.13_132.34MB	rs76651220	3	132288497	Glycocholenate sulfate	4290	3.61206e-10	0.00241269	5.5373e-10	0.00270379	0.994884
chr3_132.13_132.34MB	rs76651220	3	132288497	Pregnenetriol disulfate	4293	2.78652e-09	0.0186127	1.2057e-09	0.00707924	0.974308
chr3_132.13_132.34MB	rs76651220	3	132288497	Pregnenetriol sulfate	4290	6.77869e-09	0.0452786	4.94133e-09	0.0320832	0.922638
chr3_132.13_132.34MB	rs76651220	3	132288497	Phosphate	4290	1.19026e-08	0.0795041	5.69299e-09	0.0371433	0.883353
chr3_132.13_132.34MB	rs76651220	3	132288497	Phenylalanine to phosphate ratio	4290	1.61137e-09	0.0107632	7.62382e-10	0.00410724	0.98513
chr3_141.6_141.91MB	rs2862125	3	141770576	Kynurenine	3824	0.000191752	0.0266293	0.000960749	0.132583	0.839635
chr3_149.14_149.29MB	rs112931950	3	149219927	Citrate	4421	7.66986e-05	0.0816943	6.88674e-05	0.0725074	0.845653
chr3_172.12_172.34MB	rs142552223	3	172234017	Maltose to sucrose ratio	4149	1.76306e-06	0.0879702	5.31999e-07	0.0256584	0.886369
chr4_9.32_11.21MB	rs7675964	4	9941434	Indolelactate	6216	0	0.0672491	0	0.0890737	0.843677
chr4_9.32_11.21MB	rs7675964	4	9941434	1-(1-enyl-palmitoyl)-2-palmitoleoyl-GPC (P-16:0/16:1)	6216	0	0.058195	0	0.121665	0.82014
chr4_9.32_11.21MB	rs7675964	4	9941434	Allantoin	6216	0	0.00257838	0	0.194137	0.803284
chr4_9.32_11.21MB	rs7675964	4	9941434	Urate	6216	0	8.4957e-61	0	0.0633991	0.936601
chr4_9.32_11.21MB	rs7675964	4	9941434	Histidine	6216	0	0.000146448	0	0.0181587	0.981695
chr4_9.32_11.21MB	rs7675964	4	9941434	Histidine to phosphate ratio	6216	0	0.00850852	0	0.0199955	0.971496
chr4_9.32_11.21MB	rs7675964	4	9941434	Inosine 5'-monophosphate (IMP) to urate ratio	6215	0	0.00263268	0	0.0957408	0.901627
chr4_9.32_11.21MB	rs7675964	4	9941434	Histidine to glutamine ratio	6216	0	0.0670767	0	0.047529	0.885394
chr4_86.79_90.23MB	rs2231142	4	89052323	N1-methylinosine	4181	0	0.0416695	0	0.0383546	0.919976
chr4_86.79_90.23MB	rs2231142	4	89052323	N6-carbamoylthreonyladenosine	4181	0	0.00457538	0	0.00935112	0.986073
chr4_86.79_90.23MB	rs2231142	4	89052323	4-hydroxychlorothalonil	4181	0	1.33592e-100	0	0.0013802	0.99862
chr4_86.79_90.23MB	rs2231142	4	89052323	Caffeic acid sulfate	4180	0	8.11572e-05	0	0.0472328	0.952686
chr4_86.79_90.23MB	rs2231142	4	89052323	Perfluorooctanesulfonate (PFOS)	4181	0	1.95753e-07	0	0.0112035	0.988796
chr4_86.79_90.23MB	rs2231142	4	89052323	Perfluorooctanoate (PFOA)	4181	0	0.000119291	0	0.0104968	0.989384
chr4_86.79_90.23MB	rs2231142	4	89052323	Sulfate of piperine metabolite C18H21NO3 (1)	4180	0	1.29111e-07	0	0.0210107	0.978989
chr4_86.79_90.23MB	rs2231142	4	89052323	Sulfate of piperine metabolite C18H21NO3 (3)	4180	0	2.08049e-08	0	0.0125652	0.987435
chr4_86.79_90.23MB	rs2231142	4	89052323	3,5-dichloro-2,6-dihydroxybenzoic acid	4181	0	1.6793e-47	0	0.00289964	0.9971
chr4_86.79_90.23MB	rs2231142	4	89052323	3-bromo-5-chloro-2,6-dihydroxybenzoic acid	4181	0	1.03235e-46	0	0.00109332	0.998907
chr4_86.79_90.23MB	rs2231142	4	89052323	Urate	4181	0	3.25162e-07	0	0.00471292	0.995287
chr4_86.79_90.23MB	rs2231142	4	89052323	Adenosine 3',5'-cyclic monophosphate (camp)	4181	0	2.1278e-06	0	0.0671359	0.932862
chr4_86.79_90.23MB	rs2231142	4	89052323	X-12026	4181	0	0.0165977	0	0.0293465	0.954056
chr4_86.79_90.23MB	rs2231142	4	89052323	X-18901	4181	0	0.0912107	0	0.0330521	0.875737
chr4_86.79_90.23MB	rs2231142	4	89052323	Adenosine 3',5'-cyclic monophosphate (cAMP) to adenosine 5'-monophosphate (AMP) ratio	4181	0	0.0135662	0	0.0173362	0.969098
chr4_86.79_90.23MB	rs2231142	4	89052323	Phosphate to urate ratio	4181	0	0.000544986	0	0.0068656	0.992589
chr4_99.52_100.44MB	rs29001570	4	99994405	Octadecanedioate (C18-DC)	5011	1.09339e-13	0.0170791	9.02891e-14	0.0131337	0.969787
chr4_99.52_100.44MB	rs29001570	4	99994405	1-stearoyl-2-linoleoyl-gpc (18:0/18:2)	5011	2.29423e-13	0.0358368	5.70692e-13	0.0882683	0.875895
chr4_106_106.27MB	rs2903386	4	106099809	Androstenediol (3beta,17beta) disulfate (2)	4150	1.17331e-07	0.0842575	6.02519e-08	0.0423945	0.873348
chr4_106_106.27MB	rs2903386	4	106099809	Etiocholanolone glucuronide	4148	2.86799e-08	0.0205955	2.55528e-08	0.0173879	0.962017
chr4_124.58_124.85MB	rs10518306	4	124736205	1,3,7-trimethylurate	4306	0.000325206	0.0555338	0.000516306	0.0873107	0.856314
chr4_124.58_124.85MB	rs10518306	4	124736205	Octadecanedioylcarnitine (C18-DC)	4306	6.58914e-05	0.0112519	0.000401178	0.0675864	0.920695
chr4_124.58_124.85MB	rs10518306	4	124736205	Dihydrocaffeate sulfate (2)	4306	9.97558e-05	0.0170348	0.000378018	0.0636333	0.918854
chr4_124.58_124.85MB	rs10518306	4	124736205	Picolinoylglycine	4306	0.000145831	0.0249029	0.000849735	0.144275	0.829826
chr4_143.98_144.41MB	rs7685464	4	144072438	3-(3-amino-3-carboxypropyl)uridine	3533	5.48766e-12	0.0246401	3.36701e-11	0.150357	0.825003
chr5_34.45_34.72MB_A	rs13157326	5	34504277	Sphingomyelin (d18:0/18:0, d19:0/17:0)	4231	5.14723e-14	0.13009	2.33008e-14	0.0580784	0.811831
chr5_34.45_34.72MB_A	rs13157326	5	34504277	Sphingomyelin (d18:0/20:0, d16:0/22:0)	4231	3.42025e-14	0.086443	1.153e-14	0.0282555	0.885302
chr5_34.45_34.72MB_B	rs461660	5	34657025	Sphingomyelin (d18:0/18:0, d19:0/17:0)	4526	5.13361e-14	0.129746	2.43396e-14	0.0607062	0.809548
chr5_34.45_34.72MB_B	rs461660	5	34657025	Sphingomyelin (d18:0/20:0, d16:0/22:0)	4526	3.41438e-14	0.0862946	1.22485e-14	0.0300731	0.883632
chr5_39.38_39.48MB	rs34525658	5	39427198	X-12906	4943	0.00274733	0.0864207	0.00101899	0.0311751	0.878638
chr5_52.65_53.02MB	rs12153205	5	52780586	X-17685	4682	5.37406e-06	0.108094	3.03524e-06	0.0602193	0.831678
chr5_53.25_53.42MB	rs3776694	5	53360174	1-arachidonoyl-gpc (20:4n6)	4949	3.52386e-05	0.0224686	6.70648e-05	0.0418258	0.935603
chr5_53.25_53.42MB	rs3776694	5	53360174	Dihomo-linolenoylcarnitine (C20:3n3 or 6)	4949	9.45665e-05	0.0602968	6.04461e-05	0.0376393	0.901909
chr5_53.25_53.42MB	rs3776694	5	53360174	Dihomo-linoleoylcarnitine (C20:2)	4949	3.43699e-05	0.0219147	5.49302e-05	0.0340803	0.943916
chr5_53.25_53.42MB	rs3776694	5	53360174	Eicosenoylcarnitine (C20:1)	4949	0.000136633	0.0871193	8.29057e-05	0.0520011	0.86066
chr5_72.38_72.61MB	rs17632159	5	72431482	1-arachidonoyl-gpc (20:4n6)	3581	4.44562e-37	0.0492225	1.78541e-37	0.0188364	0.931941
chr5_72.38_72.61MB	rs17632159	5	72431482	Inosine to theophylline ratio	3586	1.25923e-36	0.139423	5.48169e-37	0.0598934	0.800683
chr5_129.52_131.88MB	rs7705189	5	131623358	Behenoylcarnitine (C22)	3586	1.04091e-15	0.000151063	3.64008e-13	0.0518791	0.94797
chr5_129.52_131.88MB	rs7705189	5	131623358	Lignoceroylcarnitine (C24)	3586	7.3997e-21	1.07389e-09	3.96899e-13	0.056657	0.943343
chr5_129.52_131.88MB	rs7705189	5	131623358	Adenosine 5'-monophosphate (AMP) to flavin adenine dinucleotide (FAD) ratio	3585	5.26306e-13	0.0763807	4.62768e-13	0.0663023	0.857317
chr5_129.52_131.88MB	rs7705189	5	131623358	Adenosine 5'-monophosphate (AMP) to threonine ratio	3586	6.1894e-13	0.0898243	7.449e-13	0.107301	0.802874
chr5_129.52_131.88MB	rs7705189	5	131623358	Adenosine 5'-monophosphate (AMP) to tyrosine ratio	3586	3.86961e-13	0.0561581	7.44337e-13	0.107186	0.836656
chr5_129.52_131.88MB	rs7705189	5	131623358	Adenosine 5'-monophosphate (AMP) to aspartate ratio	3586	2.95803e-13	0.0429287	4.62755e-13	0.066267	0.890804
chr5_129.52_131.88MB	rs7705189	5	131623358	Adenosine 5'-monophosphate (AMP) to methionine ratio	3586	2.25321e-13	0.0326999	7.5329e-13	0.108463	0.858837
chr5_129.52_131.88MB	rs7705189	5	131623358	Carnitine to acetylcarnitine (C2) ratio	3586	9.28552e-14	0.0134757	8.1531e-13	0.117454	0.869071
chr5_129.52_131.88MB	rs7705189	5	131623358	Adenosine 5'-monophosphate (AMP) to urate ratio	3586	6.99403e-13	0.101501	5.31866e-13	0.0763654	0.822133
chr5_176.48_177.04MB	rs116402366	5	176790807	Carnitine	2936	2.18228e-09	0.0834028	5.58177e-10	0.0204364	0.896161
chr5_176.48_177.04MB	rs116402366	5	176790807	Oxalate (ethanedioate)	2936	3.59425e-09	0.137366	1.25858e-09	0.0472852	0.815349
chr5_176.48_177.04MB	rs116402366	5	176790807	N4-acetylcytidine	2935	4.30738e-09	0.164621	9.46291e-10	0.0353656	0.800014
chr5_176.48_177.04MB	rs116402366	5	176790807	Beta-hydroxyisovaleroylcarnitine	2936	2.46243e-09	0.0941098	6.88143e-10	0.0254192	0.880471
chr5_176.48_177.04MB	rs116402366	5	176790807	Sulfate	2936	1.59672e-11	0.000610239	4.19007e-11	0.000602584	0.998787
chr5_176.48_177.04MB	rs116402366	5	176790807	4-hydroxy-2-oxoglutaric acid	2936	1.63107e-09	0.0623367	4.22404e-10	0.0152211	0.922442
chr5_176.48_177.04MB	rs116402366	5	176790807	N,N,N-trimethyl-5-aminovalerate	2936	1.66845e-09	0.0637651	3.32688e-09	0.126338	0.809897
chr5_176.48_177.04MB	rs116402366	5	176790807	Glycerate	2936	5.66353e-10	0.021645	9.25833e-10	0.0344398	0.943915
chr5_176.48_177.04MB	rs116402366	5	176790807	X-21733	2936	2.94264e-09	0.112463	6.21915e-10	0.0229039	0.864634
chr5_176.48_177.04MB	rs116402366	5	176790807	X-25828	2936	8.08962e-10	0.0309171	4.10614e-10	0.0147386	0.954344
chr5_176.48_177.04MB	rs116402366	5	176790807	Alanine to pyruvate ratio	2936	3.67071e-09	0.140288	9.15928e-10	0.0341796	0.825532
chr5_176.48_177.04MB	rs116402366	5	176790807	Phosphate to sulfate ratio	2936	5.25907e-14	2.00993e-06	2.79085e-11	6.66848e-05	0.999931
chr5_176.48_177.04MB	rs116402366	5	176790807	Citrate to oxalate (ethanedioate) ratio	2936	1.73523e-09	0.0663174	4.83048e-10	0.0175451	0.916138
chr6_25.07_32.85MB_A	rs1359232	6	25809716	Xanthurenate	5648	3.84646e-209	7.05925e-09	1.25881e-202	0.0221246	0.977875
chr6_25.07_32.85MB_A	rs1359232	6	25809716	3-carboxy-4-methyl-5-propyl-2-furanpropanoate (cmpf)	5649	1.12213e-208	2.0594e-08	1.16055e-202	0.0203194	0.979681
chr6_25.07_32.85MB_A	rs1359232	6	25809716	N-acetylhistidine	5647	2.84729e-206	5.2255e-06	1.50781e-202	0.0266989	0.973296
chr6_25.07_32.85MB_A	rs1359232	6	25809716	Thymol sulfate	5649	2.02917e-208	3.72405e-08	2.33381e-202	0.0418734	0.958127
chr6_25.07_32.85MB_A	rs1359232	6	25809716	3-methyladipate	5648	1.524e-204	0.000279692	1.4613e-202	0.0258446	0.973876
chr6_25.07_32.85MB_A	rs1359232	6	25809716	Hexanoylglutamine	5649	5.82977e-296	1.06991e-95	7.59405e-203	0.01295	0.98705
chr6_25.07_32.85MB_A	rs1359232	6	25809716	Pregnenediol disulfate (C21H34O8S2)	5649	2.43974e-203	0.00447754	1.5739e-202	0.0279175	0.967605
chr6_25.07_32.85MB_A	rs1359232	6	25809716	Androstenediol (3beta,17beta) disulfate (1)	5649	2.77338e-203	0.00508986	2.61754e-202	0.0470908	0.947819
chr6_25.07_32.85MB_A	rs1359232	6	25809716	21-hydroxypregnenolone disulfate	5649	2.97985e-225	5.46879e-25	8.45029e-203	0.014523	0.985477
chr6_25.07_32.85MB_A	rs1359232	6	25809716	Androstenediol (3beta,17beta) disulfate (2)	5649	2.5927e-208	4.75827e-08	9.20258e-203	0.015905	0.984095
chr6_25.07_32.85MB_A	rs1359232	6	25809716	Androstenediol (3beta,17beta) monosulfate (2)	5649	6.77645e-206	1.24365e-05	5.89203e-202	0.107241	0.892747
chr6_25.07_32.85MB_A	rs1359232	6	25809716	Carboxyethyl-gaba	5649	6.53988e-216	1.20024e-15	9.71626e-203	0.0168487	0.983151
chr6_25.07_32.85MB_A	rs1359232	6	25809716	Histidine betaine (hercynine)	5649	1.0654e-202	0.0195528	3.00131e-202	0.0541554	0.926292
chr6_25.07_32.85MB_A	rs1359232	6	25809716	2-aminooctanoate	5649	7.9735e-210	1.46334e-09	2.76097e-202	0.0497206	0.950279
chr6_25.07_32.85MB_A	rs1359232	6	25809716	N2,N5-diacetylornithine	5647	2.28297e-204	0.000418984	5.78439e-202	0.105264	0.894317
chr6_25.07_32.85MB_A	rs1359232	6	25809716	Ferulic acid 4-sulfate	5648	1.37427e-273	2.52215e-73	1.32033e-202	0.0232547	0.976745
chr6_25.07_32.85MB_A	rs1359232	6	25809716	N-acetylkynurenine (2)	5647	1.03826e-210	1.90547e-10	1.57905e-202	0.0280076	0.971992
chr6_25.07_32.85MB_A	rs1359232	6	25809716	Phenylacetylglutamate	5648	2.78678e-218	5.11446e-18	4.12972e-202	0.0748657	0.925134
chr6_25.07_32.85MB_A	rs1359232	6	25809716	Caffeic acid sulfate	5649	1.47208e-204	0.000270164	7.60194e-202	0.138654	0.861076
chr6_25.07_32.85MB_A	rs1359232	6	25809716	Hydroxy-cmpf	5649	8.17122e-210	1.49963e-09	1.02869e-202	0.0178971	0.982103
chr6_25.07_32.85MB_A	rs1359232	6	25809716	Dodecenedioate (C12:1-DC)	5649	1.24371e-202	0.0228252	2.88598e-202	0.05204	0.925135
chr6_25.07_32.85MB_A	rs1359232	6	25809716	Heptenedioate (C7:1-DC)	5649	1.40953e-202	0.0258685	3.09995e-202	0.0559739	0.918158
chr6_25.07_32.85MB_A	rs1359232	6	25809716	Dihydroferulic acid sulfate	5647	2.67566e-202	0.0491053	3.92502e-202	0.0711544	0.87974
chr6_25.07_32.85MB_A	rs1359232	6	25809716	Glutamine conjugate of C6H10O2 (1)	5649	8.51937e-204	0.00156352	7.02936e-202	0.128137	0.8703
chr6_25.07_32.85MB_A	rs1359232	6	25809716	Glucuronide of C12H22O4 (1)	5647	3.00189e-202	0.0550924	6.07559e-202	0.110668	0.834239
chr6_25.07_32.85MB_A	rs1359232	6	25809716	8-methoxykynurenate	5649	1.1496e-205	2.10982e-05	3.50272e-202	0.0633473	0.936632
chr6_25.07_32.85MB_A	rs1359232	6	25809716	4-allylcatechol sulfate	5649	1.01537e-202	0.0186346	2.1476e-202	0.0384711	0.942894
chr6_25.07_32.85MB_A	rs1359232	6	25809716	4-methylhexanoylglutamine	5648	2.30213e-205	4.225e-05	6.14537e-202	0.111895	0.888063
chr6_25.07_32.85MB_A	rs1359232	6	25809716	2-ketocaprylate	5649	5.46443e-202	0.100286	4.80661e-202	0.0874014	0.812312
chr6_25.07_32.85MB_A	rs1359232	6	25809716	2,6-dihydroxybenzoic acid	5649	1.18816e-206	2.18058e-06	2.38885e-202	0.0428844	0.957113
chr6_25.07_32.85MB_A	rs1359232	6	25809716	Vanillic acid glycine	5649	5.12279e-209	9.40163e-09	1.6396e-202	0.02912	0.97088
chr6_25.07_32.85MB_A	rs1359232	6	25809716	N-succinyl-phenylalanine	5647	2.3212e-295	4.26001e-95	7.28069e-203	0.0123743	0.987626
chr6_25.07_32.85MB_A	rs1359232	6	25809716	N-acetyl-2-aminoadipate	5649	6.91549e-203	0.0126917	4.2708e-202	0.0774703	0.909838
chr6_25.07_32.85MB_A	rs1359232	6	25809716	N-acetylleucine	5649	4.13933e-206	7.59674e-06	9.62673e-203	0.0166842	0.983308
chr6_25.07_32.85MB_A	rs1359232	6	25809716	Urate	5649	9.07609e-204	0.0016657	3.23021e-202	0.0583426	0.939992
chr6_25.07_32.85MB_A	rs1359232	6	25809716	X-12822	5648	1.83643e-262	3.37032e-62	1.31093e-202	0.023082	0.976918
chr6_25.07_32.85MB_A	rs1359232	6	25809716	X-12847	5649	4.57622e-215	8.39853e-15	1.21271e-202	0.0212777	0.978722
chr6_25.07_32.85MB_A	rs1359232	6	25809716	X-12839	5648	8.3781e-209	1.5376e-08	1.71964e-202	0.0305903	0.96941
chr6_25.07_32.85MB_A	rs1359232	6	25809716	X-13866	5649	4.68026e-287	8.58948e-87	8.89379e-203	0.0153377	0.984662
chr6_25.07_32.85MB_A	rs1359232	6	25809716	X-16397	5649	3.77414e-202	0.0692652	5.65377e-202	0.102933	0.827801
chr6_25.07_32.85MB_A	rs1359232	6	25809716	X-15486	5649	6.26952e-230	1.15062e-29	4.02881e-202	0.0730121	0.926988
chr6_25.07_32.85MB_A	rs1359232	6	25809716	X-16087	5648	1.45741e-255	2.67472e-55	9.18131e-203	0.0158659	0.984134
chr6_25.07_32.85MB_A	rs1359232	6	25809716	X-17690	5649	1.31797e-226	2.41882e-26	9.43439e-202	0.172318	0.827682
chr6_25.07_32.85MB_A	rs1359232	6	25809716	X-17685	5649	7.14389e-206	1.31109e-05	1.69173e-202	0.0300776	0.969909
chr6_25.07_32.85MB_A	rs1359232	6	25809716	X-21364	5649	8.24709e-215	1.51355e-14	8.00305e-203	0.0137014	0.986299
chr6_25.07_32.85MB_A	rs1359232	6	25809716	X-18922	5649	2.02183e-202	0.0371058	6.08061e-202	0.110743	0.852152
chr6_25.07_32.85MB_A	rs1359232	6	25809716	X-24556	5649	1.14944e-243	2.10952e-43	8.12065e-203	0.0139174	0.986083
chr6_25.07_32.85MB_A	rs1359232	6	25809716	X-24531	5648	1.8732e-229	3.43779e-29	1.07047e-202	0.0186646	0.981335
chr6_25.07_32.85MB_A	rs1359232	6	25809716	X-24949	5648	1.19187e-224	2.18738e-24	1.47937e-202	0.0261764	0.973824
chr6_25.07_32.85MB_A	rs1359232	6	25809716	X-25371	5649	8.46794e-256	1.55409e-55	7.47158e-203	0.012725	0.987275
chr6_25.07_32.85MB_A	rs1359232	6	25809716	N-acetyltyrosine	5649	7.76599e-204	0.00142526	1.89428e-202	0.0338001	0.964775
chr6_25.07_32.85MB_A	rs1359232	6	25809716	N-acetylphenylalanine	5649	4.16064e-220	7.63584e-20	1.02728e-202	0.0178711	0.982129
chr6_25.07_32.85MB_A	rs1359232	6	25809716	N-acetylasparagine	5649	2.49392e-203	0.00457699	2.84699e-202	0.0513054	0.944118
chr6_25.07_32.85MB_A	rs1359232	6	25809716	Decadienedioic acid (C10:2-DC)	5649	3.28195e-224	6.02323e-24	8.1565e-203	0.0139832	0.986017
chr6_25.07_32.85MB_A	rs1359232	6	25809716	X-12798	5649	2.73364e-208	5.01693e-08	8.84453e-203	0.0152472	0.984753
chr6_25.07_32.85MB_A	rs1359232	6	25809716	X-19141	5649	2.88647e-307	5.29741e-107	9.32372e-203	0.0161276	0.983872
chr6_25.07_32.85MB_A	rs1359232	6	25809716	Glucuronate to etiocholanolone glucuronide ratio	5649	9.03972e-203	0.0165902	5.95315e-202	0.108381	0.875029
chr6_25.07_32.85MB_C	rs241436	6	32797876	X-13866	12248	8.89941e-05	0.107426	7.68369e-05	0.0922174	0.800191
chr6_36.57_36.69MB	rs6920453	6	36627483	3,7-dimethylurate	4831	0.000195458	0.125837	0.000101299	0.0644077	0.809459
chr6_36.57_36.69MB	rs6920453	6	36627483	X-19438	4832	8.1355e-05	0.0523768	0.000147937	0.0943899	0.853004
chr6_39.18_39.31MB	rs2815059	6	39260467	3-hydroxydecanoylcarnitine	5065	1.28724e-05	0.100599	9.53682e-06	0.073705	0.825674
chr6_39.18_39.31MB	rs2815059	6	39260467	3-hydroxyoctanoylcarnitine (1)	5065	1.19406e-05	0.0933163	9.82048e-06	0.0759167	0.830745
chr6_39.18_39.31MB	rs2815059	6	39260467	3-hydroxyoctanoylcarnitine (2)	5065	5.39526e-06	0.0421642	1.01441e-05	0.0783975	0.879423
chr6_39.18_39.31MB	rs2815059	6	39260467	X-21353	5065	8.06874e-06	0.0630576	6.86287e-06	0.0527495	0.884178
chr6_43.21_43.46MB	rs4714677	6	43327039	X-21441	3517	5.70976e-22	0.0321808	6.12669e-22	0.0335964	0.934223
chr6_43.75_43.88MB	rs9472135	6	43809802	X-21441	3920	5.71294e-22	0.0321959	6.47632e-22	0.0355657	0.932238
chr6_116.13_116.75MB	rs6934962	6	116322349	1-lignoceroyl-GPC (24:0)	4193	4.4766e-12	0.121977	2.38413e-12	0.064148	0.813875
chr6_116.13_116.75MB	rs6934962	6	116322349	Arachidoylcarnitine (C20)	4192	3.49198e-12	0.0951481	2.86798e-12	0.0773179	0.827534
chr6_125.94_126.31MB	rs10782230	6	126228512	Cis-4-decenoylcarnitine (C10:1)	2989	2.38277e-14	0.100212	1.77858e-14	0.0739756	0.825813
chr6_125.94_126.31MB	rs10782230	6	126228512	Methionine sulfone	2989	2.6324e-14	0.110711	1.0323e-14	0.0425686	0.846721
chr6_125.94_126.31MB	rs10782230	6	126228512	Alpha-ketoglutarate to glutamate ratio	2989	2.31903e-14	0.0975314	6.45494e-15	0.0262713	0.876197
chr7_1.22_1.35MB	rs7785293	7	1286128	X-11632	6010	4.17061e-13	0.0195134	2.82838e-13	0.0122652	0.968221
chr7_1.22_1.35MB	rs7785293	7	1286128	X-22162	6009	1.94337e-12	0.0909263	6.86138e-13	0.0312252	0.877849
chr7_28.09_28.25MB	rs1635852	7	28189411	4-allylphenol sulfate	4579	0.000143882	0.123858	6.42316e-05	0.0544711	0.821463
chr7_50.54_50.86MB	rs56200772	7	50743947	Serotonin	4548	2.18161e-08	0.0126924	9.04502e-08	0.0516873	0.93562
chr7_69.99_70.12MB	rs38305	7	70069201	Indolelactate	4056	0.000153478	0.0492896	5.72194e-05	0.017443	0.933057
chr7_69.99_70.12MB	rs38305	7	70069201	N-acetylvaline	4056	0.000433575	0.139243	0.000182514	0.0578122	0.802329
chr7_69.99_70.12MB	rs38305	7	70069201	X-12100	4056	7.09091e-05	0.0227725	0.00019335	0.0611787	0.915785
chr7_69.99_70.12MB	rs38305	7	70069201	X-24556	4056	0.000344973	0.110788	0.000103205	0.0322881	0.856475
chr7_72.27_72.47MB	rs9955	7	72418992	Carnitine	1955	4.88072e-51	0.00899798	7.06069e-50	0.129308	0.861694
chr7_72.27_72.47MB	rs9955	7	72418992	1-stearoyl-2-arachidonoyl-GPI (18:0/20:4)	1955	7.74947e-53	0.000142867	1.0303e-50	0.0180125	0.981845
chr7_72.27_72.47MB	rs9955	7	72418992	Homoarginine	1955	3.52116e-50	0.0649152	1.80374e-50	0.0323505	0.902734
chr7_72.27_72.47MB	rs9955	7	72418992	Piperine	1955	3.09169e-50	0.0569976	1.24976e-50	0.0221195	0.920883
chr7_72.27_72.47MB	rs9955	7	72418992	Glutamine degradant	1955	1.82071e-50	0.0335662	1.2495e-50	0.0220912	0.944343
chr7_72.27_72.47MB	rs9955	7	72418992	Beta-hydroxyisovaleroylcarnitine	1955	1.43188e-50	0.0263978	2.24218e-50	0.0404031	0.933199
chr7_72.27_72.47MB	rs9955	7	72418992	1-ribosyl-imidazoleacetate	1955	1.21564e-50	0.0224112	9.94323e-51	0.0173709	0.960218
chr7_72.27_72.47MB	rs9955	7	72418992	Pregnenediol sulfate (C21H34O5S)	1955	6.02877e-50	0.111145	1.95285e-50	0.0351487	0.853706
chr7_72.27_72.47MB	rs9955	7	72418992	Palmitoyl sphingomyelin (d18:1/16:0)	1955	4.73693e-52	0.000873289	9.66466e-51	0.0168352	0.982291
chr7_72.27_72.47MB	rs9955	7	72418992	Sphingomyelin (d17:1/16:0, d18:1/15:0, d16:1/17:0)	1955	6.00949e-50	0.11079	2.64743e-50	0.0479662	0.841244
chr7_72.27_72.47MB	rs9955	7	72418992	Lignoceroyl sphingomyelin (d18:1/24:0)	1955	2.52138e-52	0.000464835	9.97523e-51	0.017408	0.982127
chr7_72.27_72.47MB	rs9955	7	72418992	1-palmitoyl-2-docosahexaenoyl-gpc (16:0/22:6)	1955	6.49178e-51	0.0119681	1.11342e-50	0.0195582	0.968474
chr7_72.27_72.47MB	rs9955	7	72418992	1-stearoyl-2-docosahexaenoyl-gpc (18:0/22:6)	1955	9.95904e-52	0.00183603	9.93072e-51	0.0173272	0.980837
chr7_72.27_72.47MB	rs9955	7	72418992	1-(1-enyl-palmitoyl)-2-linoleoyl-GPC (p-16:0/18:2)	1955	7.74633e-50	0.14281	3.09016e-50	0.0561685	0.801022
chr7_72.27_72.47MB	rs9955	7	72418992	1-palmitoyl-2-arachidonoyl-GPI (16:0/20:4)	1955	2.94796e-50	0.0543479	1.30366e-50	0.0231114	0.922541
chr7_72.27_72.47MB	rs9955	7	72418992	1-palmitoyl-2-docosahexaenoyl-GPE (16:0/22:6)	1955	2.88086e-52	0.000531108	7.56285e-50	0.138566	0.860903
chr7_72.27_72.47MB	rs9955	7	72418992	1-stearoyl-2-docosahexaenoyl-GPE (18:0/22:6)	1955	1.95929e-51	0.00361211	4.03865e-50	0.0735328	0.922855
chr7_72.27_72.47MB	rs9955	7	72418992	1-oleoyl-2-arachidonoyl-GPE (18:1/20:4)	1955	1.19564e-51	0.00220425	1.39449e-50	0.0247354	0.97306
chr7_72.27_72.47MB	rs9955	7	72418992	1-oleoyl-2-docosahexaenoyl-GPC (18:1/22:6)	1955	3.18417e-52	0.000587026	1.64992e-50	0.0294475	0.969965
chr7_72.27_72.47MB	rs9955	7	72418992	Lactosyl-N-nervonoyl-sphingosine (d18:1/24:1)	1955	6.76387e-50	0.124697	3.39519e-50	0.0617795	0.813523
chr7_72.27_72.47MB	rs9955	7	72418992	Sphingomyelin (d18:2/24:2)	1955	6.23104e-51	0.0114874	1.67772e-50	0.0299715	0.958541
chr7_72.27_72.47MB	rs9955	7	72418992	Glucuronide of piperine metabolite C17H21NO3 (3)	1955	8.54097e-50	0.157459	2.13513e-50	0.0385588	0.803982
chr7_72.27_72.47MB	rs9955	7	72418992	Glucuronide of piperine metabolite C17H21NO3 (4)	1955	3.6524e-51	0.00673348	8.93578e-51	0.015496	0.977771
chr7_72.27_72.47MB	rs9955	7	72418992	Glucuronide of piperine metabolite C17H21NO3 (5)	1955	3.59892e-50	0.0663489	2.15843e-50	0.0388975	0.894754
chr7_72.27_72.47MB	rs9955	7	72418992	Sulfate of piperine metabolite C18H21NO3 (3)	1955	6.14238e-50	0.11324	1.82517e-50	0.0327944	0.853966
chr7_72.27_72.47MB	rs9955	7	72418992	Palmitoyl-sphingosine-phosphoethanolamine (d18:1/16:0)	1955	5.09879e-54	9.4e-06	9.93827e-51	0.0173393	0.982651
chr7_72.27_72.47MB	rs9955	7	72418992	Hydroxypalmitoyl sphingomyelin (d18:1/16:0(OH))	1955	1.25935e-52	0.00023217	8.22914e-51	0.0141855	0.985582
chr7_72.27_72.47MB	rs9955	7	72418992	2-aminobutyrate	1955	1.63384e-50	0.030121	1.17697e-50	0.0207492	0.94913
chr7_72.27_72.47MB	rs9955	7	72418992	Creatine	1955	1.22019e-50	0.0224951	1.10659e-50	0.0194427	0.958062
chr7_72.27_72.47MB	rs9955	7	72418992	Butyrylcarnitine (C4)	1955	1.03365e-51	0.00190562	8.98579e-51	0.0155835	0.982511
chr7_72.27_72.47MB	rs9955	7	72418992	Caffeine to paraxanthine ratio	1955	2.14617e-50	0.0395662	1.18214e-50	0.020854	0.93958
chr7_72.61_73.18MB_A	rs13246993	7	73022746	1-stearoyl-2-arachidonoyl-GPI (18:0/20:4)	2498	5.65437e-58	5.16884e-06	1.71156e-54	0.0146606	0.985334
chr7_72.61_73.18MB_A	rs13246993	7	73022746	Homoarginine	2498	3.88264e-54	0.0354925	6.56717e-54	0.0591272	0.90538
chr7_72.61_73.18MB_A	rs13246993	7	73022746	Piperine	2498	7.10023e-54	0.0649055	1.10485e-53	0.100163	0.834931
chr7_72.61_73.18MB_A	rs13246993	7	73022746	Glutamine degradant	2498	9.51053e-55	0.00869388	4.0701e-54	0.036251	0.955055
chr7_72.61_73.18MB_A	rs13246993	7	73022746	Beta-hydroxyisovaleroylcarnitine	2498	3.55362e-55	0.00324847	7.79591e-54	0.0703385	0.926413
chr7_72.61_73.18MB_A	rs13246993	7	73022746	1-ribosyl-imidazoleacetate	2498	1.23057e-54	0.011249	4.23872e-54	0.0377965	0.950954
chr7_72.61_73.18MB_A	rs13246993	7	73022746	2-o-methylascorbic acid	2498	4.36599e-54	0.0399109	4.3957e-54	0.0392616	0.920827
chr7_72.61_73.18MB_A	rs13246993	7	73022746	Lignoceroyl sphingomyelin (d18:1/24:0)	2498	2.81282e-55	0.00257129	1.72761e-53	0.157086	0.840342
chr7_72.61_73.18MB_A	rs13246993	7	73022746	1-palmitoyl-2-docosahexaenoyl-gpc (16:0/22:6)	2498	6.03391e-55	0.00551579	7.51329e-54	0.0677546	0.92673
chr7_72.61_73.18MB_A	rs13246993	7	73022746	1-stearoyl-2-docosahexaenoyl-gpc (18:0/22:6)	2498	4.71071e-56	0.000430621	3.26165e-54	0.028845	0.970724
chr7_72.61_73.18MB_A	rs13246993	7	73022746	1-palmitoyl-2-arachidonoyl-GPI (16:0/20:4)	2498	3.5393e-54	0.0323539	3.82294e-54	0.0340131	0.933633
chr7_72.61_73.18MB_A	rs13246993	7	73022746	1-stearoyl-2-docosahexaenoyl-GPE (18:0/22:6)	2498	2.72767e-55	0.00249345	1.76497e-53	0.160505	0.837002
chr7_72.61_73.18MB_A	rs13246993	7	73022746	1-oleoyl-2-arachidonoyl-GPE (18:1/20:4)	2498	4.72062e-55	0.00431527	1.03672e-53	0.0938678	0.901817
chr7_72.61_73.18MB_A	rs13246993	7	73022746	1-oleoyl-2-docosahexaenoyl-GPC (18:1/22:6)	2498	2.51803e-56	0.000230181	5.46059e-54	0.0489662	0.950804
chr7_72.61_73.18MB_A	rs13246993	7	73022746	Sphingomyelin (d18:2/24:2)	2498	6.39034e-55	0.00584162	7.01634e-54	0.0632077	0.930951
chr7_72.61_73.18MB_A	rs13246993	7	73022746	Glucuronide of piperine metabolite C17H21NO3 (3)	2498	4.26969e-54	0.0390306	4.34684e-54	0.0388137	0.922156
chr7_72.61_73.18MB_A	rs13246993	7	73022746	Glucuronide of piperine metabolite C17H21NO3 (4)	2498	8.45957e-55	0.00773316	6.27011e-54	0.0563812	0.935886
chr7_72.61_73.18MB_A	rs13246993	7	73022746	Glucuronide of piperine metabolite C17H21NO3 (5)	2498	4.47886e-54	0.0409427	5.40923e-54	0.048537	0.91052
chr7_72.61_73.18MB_A	rs13246993	7	73022746	Palmitoyl-sphingosine-phosphoethanolamine (d18:1/16:0)	2498	4.04163e-57	3.69458e-05	1.979e-53	0.180087	0.819876
chr7_72.61_73.18MB_A	rs13246993	7	73022746	2-aminobutyrate	2498	4.6844e-54	0.0428216	1.35865e-53	0.123365	0.833814
chr7_72.61_73.18MB_A	rs13246993	7	73022746	Creatine	2498	8.08432e-55	0.00739013	4.33953e-54	0.0387152	0.953895
chr7_72.61_73.18MB_A	rs13246993	7	73022746	X-13729	2498	1.1115e-53	0.101606	4.91648e-54	0.0440888	0.854305
chr7_72.61_73.18MB_A	rs13246993	7	73022746	X-21467	2498	1.18379e-53	0.108214	9.46273e-54	0.0856958	0.806091
chr7_72.61_73.18MB_A	rs13246993	7	73022746	Butyrylcarnitine (C4)	2498	4.63845e-55	0.00424015	7.31039e-54	0.0658967	0.929863
chr7_72.61_73.18MB_A	rs13246993	7	73022746	X-12798	2498	1.24337e-53	0.113661	4.94404e-54	0.0443531	0.841986
chr7_72.61_73.18MB_A	rs13246993	7	73022746	Caffeine to paraxanthine ratio	2498	1.22399e-54	0.0111889	5.96125e-54	0.0535584	0.935253
chr7_97.58_98.15MB	rs112758337	7	97977268	Methionine sulfone	4298	2.11301e-10	0.0952233	1.45413e-10	0.0646908	0.840086
chr7_97.58_98.15MB	rs112758337	7	97977268	Retinol (Vitamin A)	4298	2.01297e-10	0.090715	1.77317e-10	0.0790783	0.830207
chr7_97.58_98.15MB	rs112758337	7	97977268	X-24585	4298	1.22039e-10	0.0549972	7.83116e-11	0.0343807	0.910622
chr7_98.97_99.38MB	rs45446698	7	99332948	DHEAS	2886	8.10286e-28	1.27596e-25	1.4092e-05	0.00122031	0.998766
chr7_98.97_99.38MB	rs45446698	7	99332948	1-methylhistidine	2886	0.000166281	0.0261843	0.000127063	0.0190542	0.954468
chr7_98.97_99.38MB	rs45446698	7	99332948	Tauro-beta-muricholate	2886	1.14178e-82	1.79797e-80	1.40909e-05	0.00122014	0.998766
chr7_98.97_99.38MB	rs45446698	7	99332948	Epiandrosterone sulfate	2886	2.98817e-250	4.70549e-248	1.40909e-05	0.00122014	0.998766
chr7_98.97_99.38MB	rs45446698	7	99332948	5alpha-androstan-3beta,17beta-diol disulfate	2886	2.82619e-72	4.45042e-70	1.40909e-05	0.00122014	0.998766
chr7_98.97_99.38MB	rs45446698	7	99332948	Androstenediol (3beta,17beta) disulfate (1)	2886	9.46664e-15	1.49072e-12	1.41196e-05	0.00122467	0.998761
chr7_98.97_99.38MB	rs45446698	7	99332948	5alpha-androstan-3alpha,17alpha-diol monosulfate	2885	1.1178e-24	1.76021e-22	1.40955e-05	0.00122087	0.998765
chr7_98.97_99.38MB	rs45446698	7	99332948	5alpha-androstan-3beta,17alpha-diol disulfate	2886	4.33247e-13	6.82238e-11	1.41021e-05	0.0012219	0.998764
chr7_98.97_99.38MB	rs45446698	7	99332948	5alpha-pregnan-3beta,20beta-diol monosulfate (1)	2886	8.46036e-11	1.33226e-08	1.53241e-05	0.00141453	0.99857
chr7_98.97_99.38MB	rs45446698	7	99332948	5alpha-androstan-3beta,17beta-diol monosulfate (2)	2885	1.19282e-81	1.87834e-79	1.40909e-05	0.00122014	0.998766
chr7_98.97_99.38MB	rs45446698	7	99332948	Androstenediol (3alpha, 17alpha) monosulfate (3)	2886	2.05542e-106	3.23669e-104	1.40909e-05	0.00122014	0.998766
chr7_98.97_99.38MB	rs45446698	7	99332948	5alpha-androstan-3alpha,17beta-diol monosulfate (1)	2886	1.53657e-145	2.41965e-143	1.40909e-05	0.00122014	0.998766
chr7_98.97_99.38MB	rs45446698	7	99332948	Andro steroid monosulfate C19H28O6S (1)	2886	7.44784e-82	1.17282e-79	1.4091e-05	0.00122015	0.998766
chr7_98.97_99.38MB	rs45446698	7	99332948	16a-hydroxy DHEA 3-sulfate	2886	3.30081e-147	5.19782e-145	1.40909e-05	0.00122014	0.998766
chr7_98.97_99.38MB	rs45446698	7	99332948	Androstenediol (3beta,17beta) monosulfate (2)	2886	1.89573e-15	2.98522e-13	1.42059e-05	0.00123827	0.998748
chr7_98.97_99.38MB	rs45446698	7	99332948	Androstenediol (3beta,17beta) monosulfate (1)	2886	2.43801e-22	3.83915e-20	1.40912e-05	0.00122019	0.998766
chr7_98.97_99.38MB	rs45446698	7	99332948	4-oxo-retinoic acid	2886	8.3235e-05	0.0131071	5.21939e-05	0.00723951	0.979518
chr7_98.97_99.38MB	rs45446698	7	99332948	Etiocholanolone glucuronide	2886	6.66811e-11	1.05003e-08	1.41036e-05	0.00122214	0.998764
chr7_98.97_99.38MB	rs45446698	7	99332948	Ascorbic acid 2-sulfate	2886	0.000143928	0.0226645	5.85007e-05	0.00824328	0.96889
chr7_98.97_99.38MB	rs45446698	7	99332948	Cortolone glucuronide (1)	2886	7.01865e-06	0.00110523	2.99851e-05	0.00372664	0.995131
chr7_98.97_99.38MB	rs45446698	7	99332948	Glyco-beta-muricholate	2886	5.74528e-88	9.04715e-86	1.40909e-05	0.00122014	0.998766
chr7_98.97_99.38MB	rs45446698	7	99332948	Creatinine	2886	8.26396e-06	0.00130133	0.00021692	0.0331933	0.96528
chr7_98.97_99.38MB	rs45446698	7	99332948	X-21470	2886	2.47652e-09	3.89979e-07	1.49395e-05	0.00135391	0.998631
chr7_98.97_99.38MB	rs45446698	7	99332948	X-24947	2886	1.61052e-25	2.53611e-23	1.40985e-05	0.00122134	0.998765
chr7_98.97_99.38MB	rs45446698	7	99332948	X-25271	2886	0.000406414	0.0639984	0.000118979	0.017818	0.917658
chr7_98.97_99.38MB	rs45446698	7	99332948	Androsterone sulfate	2886	0	0	1.40909e-05	0.00122014	0.998766
chr7_98.97_99.38MB	rs45446698	7	99332948	Androsterone glucuronide	2886	9.49586e-07	0.000149532	1.70734e-05	0.00169042	0.998142
chr7_98.97_99.38MB	rs45446698	7	99332948	Glucuronate to androsterone glucuronide ratio	2886	4.82699e-06	0.00076011	1.95374e-05	0.00207944	0.997136
chr7_98.97_99.38MB	rs45446698	7	99332948	Bilirubin (Z,Z) to androsterone glucuronide ratio	2886	4.31681e-08	6.79772e-06	2.07021e-05	0.00226228	0.99771
chr7_98.97_99.38MB	rs45446698	7	99332948	Bilirubin (Z,Z) to etiocholanolone glucuronide ratio	2886	3.5447e-12	5.58187e-10	1.41307e-05	0.00122642	0.998759
chr7_98.97_99.38MB	rs45446698	7	99332948	Glucuronate to etiocholanolone glucuronide ratio	2886	1.87715e-08	2.95597e-06	1.41883e-05	0.00123549	0.998747
chr7_150.46_150.74MB	rs6977081	7	150542515	Carboxyethyl-gaba	4885	1.74121e-17	2.42447e-14	6.81675e-06	0.00850018	0.991493
chr7_150.46_150.74MB	rs6977081	7	150542515	Succinimide	4885	3.79331e-06	0.00528183	3.52864e-05	0.0481864	0.946493
chr7_150.46_150.74MB	rs6977081	7	150542515	(N(1) + N(8))-acetylspermidine	4885	5.52585e-58	7.69421e-55	1.25316e-05	0.0164655	0.983522
chr7_150.46_150.74MB	rs6977081	7	150542515	N-acetyl-isoputreanine	4885	2.32987e-87	3.24412e-84	1.28223e-05	0.0168707	0.983116
chr7_150.46_150.74MB	rs6977081	7	150542515	N-acetylputrescine to (N(1) + N(8))-acetylspermidine ratio	4885	2.7739e-22	3.8624e-19	0.000139642	0.193632	0.806228
chr7_150.46_150.74MB	rs6977081	7	150542515	Spermidine to (N(1) + N(8))-acetylspermidine ratio	4885	8.40983e-09	1.17099e-05	1.67548e-05	0.0223519	0.97762
chr7_150.46_150.74MB	rs6977081	7	150542515	Glutamate to kynurenine ratio	4885	7.94264e-05	0.110594	3.14469e-05	0.0429404	0.846355
chr7_151.35_151.47MB	rs10224210	7	151413194	Homocitrulline	4373	1.30294e-25	0.0093126	2.79022e-25	0.0189711	0.971716
chr7_151.35_151.47MB	rs10224210	7	151413194	Lanthionine	4371	4.80397e-26	0.00343359	2.7523e-25	0.0186939	0.977873
chr8_9.12_9.25MB	rs7012637	8	9173209	2-hydroxypalmitate	6424	6.12387e-05	0.0748142	3.2698e-05	0.0390605	0.886031
chr8_9.12_9.25MB	rs7012637	8	9173209	1-palmitoyl-2-linoleoyl-GPE (16:0/18:2)	6424	7.74611e-05	0.0946328	6.96301e-05	0.0842448	0.820975
chr8_9.12_9.25MB	rs7012637	8	9173209	1-stearoyl-2-arachidonoyl-GPE (18:0/20:4)	6424	0.000101959	0.124561	4.59809e-05	0.0553541	0.819937
chr8_9.12_9.25MB	rs7012637	8	9173209	1-palmitoyl-2-arachidonoyl-GPE (16:0/20:4)	6424	6.40987e-06	0.00783083	5.63185e-06	0.00589406	0.986263
chr8_9.12_9.25MB	rs7012637	8	9173209	1-palmitoyl-2-docosahexaenoyl-GPE (16:0/22:6)	6424	4.79686e-05	0.0586024	6.57109e-05	0.079416	0.861868
chr8_9.12_9.25MB	rs7012637	8	9173209	1-stearoyl-2-docosahexaenoyl-GPE (18:0/22:6)	6424	2.69592e-05	0.0329356	3.0579e-05	0.0364273	0.93058
chr8_9.12_9.25MB	rs7012637	8	9173209	2,3-dihydroxy-5-methylthio-4-pentenoate (dmtpa)	6424	8.538e-05	0.104307	7.62049e-05	0.0922949	0.803236
chr8_9.12_9.25MB	rs7012637	8	9173209	Glycerol to glycerol 3-phosphate ratio	6424	6.51504e-05	0.0795931	4.76203e-05	0.0573139	0.86298
chr8_76.25_77.03MB	rs1515020	8	76477590	Allantoin	5014	3.11576e-23	0.118979	1.5984e-23	0.060216	0.820805
chr8_95.61_96.04MB_A	rs9297945	8	95749023	Adenosine 5'-monophosphate (AMP) to phenylalanine ratio	4382	1.98273e-05	0.0117517	0.000276997	0.163352	0.824599
chr8_95.61_96.04MB_A	rs9297945	8	95749023	Adenosine 5'-diphosphate (ADP) to valine ratio	4382	4.03146e-05	0.0238945	0.000224745	0.132364	0.843477
chr8_95.61_96.04MB_A	rs9297945	8	95749023	Adenosine 5'-diphosphate (ADP) to glycerol 3-phosphate ratio	4382	4.11059e-05	0.0243636	0.000223863	0.13184	0.843531
chr8_95.61_96.04MB_A	rs9297945	8	95749023	Adenosine 5'-monophosphate (AMP) to aspartate ratio	4382	0.000102827	0.0609459	0.000230529	0.135832	0.802889
chr8_95.61_96.04MB_A	rs9297945	8	95749023	Adenosine 5'-diphosphate (ADP) to glucose ratio	4382	5.50874e-05	0.0326504	0.000235406	0.138698	0.828362
chr8_95.61_96.04MB_A	rs9297945	8	95749023	Adenosine 5'-diphosphate (ADP) to glutamine ratio	4382	7.47608e-05	0.0443109	0.000230409	0.135744	0.81964
chr8_103.56_103.71MB	rs2511656	8	103614346	Urate	4563	2.05012e-08	0.0631561	1.02588e-08	0.0306972	0.906147
chr8_103.56_103.71MB	rs2511656	8	103614346	5-acetylamino-6-formylamino-3-methyluracil	4559	3.65922e-08	0.112726	1.78957e-08	0.0542967	0.832977
chr9_20.45_20.61MB	rs12376901	9	20501425	Succinoyltaurine	4317	4.5858e-07	0.043956	1.78937e-07	0.0162117	0.939832
chr9_32.88_33.24MB	rs3824458	9	33144809	N,N,N-trimethyl-5-aminovalerate	4372	3.48648e-12	0.110835	1.95368e-12	0.0612796	0.827885
chr9_71.35_71.54MB	rs1412987	9	71410645	Taurine	4069	0.000107974	0.0596502	3.54749e-05	0.0186765	0.92153
chr9_94.59_94.98MB	rs10820911	9	94646797	Glutamine conjugate of C7H12O2	4815	0.00035428	0.1241	0.000187303	0.0647992	0.81056
chr9_94.59_94.98MB	rs10820911	9	94646797	Choline phosphate to phosphoethanolamine ratio	4815	5.22154e-05	0.0182903	0.000127093	0.043581	0.937949
chr9_95.78_95.95MB	rs10761194	9	95899884	5-hydroxyindole sulfate	4575	6.94978e-05	0.0892583	2.89117e-05	0.0362579	0.874385
chr9_107.64_107.77MB	rs2437817	9	107690057	Inosine 5'-monophosphate (IMP)	5116	1.64316e-08	0.0406764	1.45441e-08	0.0350795	0.924244
chr9_107.64_107.77MB	rs2437817	9	107690057	Adenosine 5'-monophosphate (AMP) to inosine 5'-monophosphate (IMP) ratio	5116	9.46618e-09	0.0234335	8.87355e-09	0.0210109	0.955556
chr9_107.64_107.77MB	rs2437817	9	107690057	Inosine 5'-monophosphate (IMP) to phosphate ratio	5116	1.58917e-08	0.0393398	1.20082e-08	0.0287943	0.931866
chr9_107.64_107.77MB	rs2437817	9	107690057	Phosphate to phosphoethanolamine ratio	5116	2.01763e-08	0.0499463	1.54058e-08	0.0372242	0.912829
chr9_136.09_136.21MB	rs550057	9	136146597	Palmitoylcarnitine (C16)	5271	0.000701463	0.10704	0.000553203	0.0836081	0.808097
chr9_136.09_136.21MB	rs550057	9	136146597	Acetylcarnitine (c2)	5270	0.000398324	0.0607825	0.000262027	0.0390847	0.899472
chr9_136.09_136.21MB	rs550057	9	136146597	Campesterol	5268	3.5808e-11	5.46413e-09	0.000146849	0.02143	0.978423
chr9_136.09_136.21MB	rs550057	9	136146597	Alpha-hydroxyisovalerate	5271	0.000484445	0.0739241	0.000256918	0.0383175	0.887017
chr9_136.09_136.21MB	rs550057	9	136146597	N2,n2-dimethylguanosine	5270	0.00025713	0.0392368	0.000265133	0.0395374	0.920703
chr9_136.09_136.21MB	rs550057	9	136146597	Taurolithocholate 3-sulfate	5271	0.000507093	0.0773801	0.000468914	0.0707032	0.850941
chr9_136.09_136.21MB	rs550057	9	136146597	O-sulfo-l-tyrosine	5270	2.35865e-08	3.5992e-06	0.000109617	0.015743	0.984144
chr9_136.09_136.21MB	rs550057	9	136146597	1-palmitoleoylglycerol (16:1)	5269	0.00031568	0.0481713	0.000160604	0.0235797	0.927773
chr9_136.09_136.21MB	rs550057	9	136146597	Glycosyl-N-(2-hydroxynervonoyl)-sphingosine (d18:1/24:1(2OH))	5271	0.000297273	0.0453626	0.000208868	0.0309491	0.923182
chr9_136.09_136.21MB	rs550057	9	136146597	Cerotoylcarnitine (C26)	5271	1.61428e-05	0.00246331	0.000255314	0.0380004	0.959265
chr9_136.09_136.21MB	rs550057	9	136146597	Carotene diol (2)	5271	0.000149193	0.0227662	0.000370368	0.0555954	0.921119
chr9_136.09_136.21MB	rs550057	9	136146597	Carotene diol (1)	5271	0.000104599	0.0159613	0.000292588	0.0437076	0.939934
chr9_136.09_136.21MB	rs550057	9	136146597	Palmitoyl-sphingosine-phosphoethanolamine (d18:1/16:0)	5271	0.000184647	0.0281763	9.14418e-05	0.0129951	0.958553
chr9_136.09_136.21MB	rs550057	9	136146597	Hydroxypalmitoyl sphingomyelin (d18:1/16:0(OH))	5270	7.60927e-05	0.0116114	8.48948e-05	0.0119783	0.976249
chr9_136.09_136.21MB	rs550057	9	136146597	Bilirubin degradation product, C17H20N2O5 (2)	5271	0.000259159	0.0395465	0.000127473	0.0185102	0.941557
chr9_136.09_136.21MB	rs550057	9	136146597	Bilirubin degradation product, C16H18N2O5 (4)	5271	0.000504024	0.0769117	0.000244561	0.036433	0.885907
chr9_136.09_136.21MB	rs550057	9	136146597	Bilirubin degradation product, C17H20N2O5 (1)	5271	0.000105535	0.0161041	6.91393e-05	0.00957619	0.974145
chr9_136.09_136.21MB	rs550057	9	136146597	Bilirubin degradation product, C16H18N2O5 (2)	5271	0.000188247	0.0287256	9.233e-05	0.0131313	0.957863
chr9_136.09_136.21MB	rs550057	9	136146597	Adenosine 5'-monophosphate (AMP)	5271	0.000120233	0.018347	0.000262406	0.0390998	0.942171
chr9_136.09_136.21MB	rs550057	9	136146597	X-12026	5271	0.000303162	0.0462612	0.000784018	0.118804	0.833848
chr9_136.09_136.21MB	rs550057	9	136146597	X-21796	5271	0.000707728	0.107996	0.000449945	0.0678365	0.82301
chr9_136.09_136.21MB	rs550057	9	136146597	X-23648	5267	6.71161e-06	0.00102416	0.000151142	0.0220869	0.976731
chr9_136.09_136.21MB	rs550057	9	136146597	X-26054	5270	2.67152e-19	4.07662e-17	1.34469e-05	0.001053	0.998934
chr9_136.09_136.21MB	rs550057	9	136146597	Bilirubin degradation product, C17H18N2O4 (3)	5271	0.000939477	0.14336	0.000363169	0.0546173	0.80072
chr9_136.09_136.21MB	rs550057	9	136146597	Adenosine 5'-monophosphate (AMP) to proline ratio	5271	0.000272708	0.041614	0.00026879	0.0400984	0.917746
chr9_136.09_136.21MB	rs550057	9	136146597	Adenosine 5'-monophosphate (AMP) to alanine ratio	5271	8.50629e-05	0.0129802	0.000110056	0.015823	0.971002
chr9_136.09_136.21MB	rs550057	9	136146597	Adenosine 5'-monophosphate (AMP) to phenylalanine ratio	5271	0.000208452	0.0318089	0.000207253	0.0306888	0.937087
chr9_136.09_136.21MB	rs550057	9	136146597	Adenosine 5'-monophosphate (AMP) to phosphate ratio	5271	9.89564e-05	0.0151003	0.000274394	0.0409277	0.943599
chr9_136.09_136.21MB	rs550057	9	136146597	Adenosine 5'-monophosphate (AMP) to citrate ratio	5271	0.000433377	0.0661314	0.000252978	0.0377078	0.895475
chr9_136.09_136.21MB	rs550057	9	136146597	Adenosine 5'-monophosphate (AMP) to glutamine ratio	5271	2.37878e-05	0.00362992	0.000105103	0.0150571	0.981184
chr9_136.09_136.21MB	rs550057	9	136146597	Adenosine 5'-monophosphate (AMP) to threonine ratio	5271	0.000266824	0.0407162	0.000245799	0.0365856	0.922186
chr9_136.09_136.21MB	rs550057	9	136146597	Adenosine 5'-monophosphate (AMP) to glycine ratio	5271	9.28738e-05	0.0141721	0.000296023	0.0442305	0.941208
chr9_136.09_136.21MB	rs550057	9	136146597	Adenosine 5'-monophosphate (AMP) to arginine ratio	5271	7.65604e-05	0.0116828	0.000139131	0.0202629	0.967839
chr9_136.09_136.21MB	rs550057	9	136146597	Adenosine 5'-monophosphate (AMP) to tyrosine ratio	5271	0.000117133	0.017874	0.000151757	0.0221978	0.959659
chr9_136.09_136.21MB	rs550057	9	136146597	Adenosine 5'-monophosphate (AMP) to serine ratio	5271	1.77012e-05	0.00270113	0.000204534	0.0302442	0.966832
chr9_136.09_136.21MB	rs550057	9	136146597	Adenosine 5'-monophosphate (AMP) to histidine ratio	5271	0.000303924	0.0463774	0.000352709	0.0529218	0.900044
chr9_136.09_136.21MB	rs550057	9	136146597	Adenosine 5'-monophosphate (AMP) to valine ratio	5271	0.000308982	0.0471492	0.00026424	0.039409	0.912869
chr9_136.09_136.21MB	rs550057	9	136146597	Adenosine 5'-monophosphate (AMP) to cysteine ratio	5271	0.000165452	0.0252472	0.000473302	0.071321	0.902793
chr9_136.09_136.21MB	rs550057	9	136146597	Adenosine 5'-monophosphate (AMP) to EDTA ratio	5271	0.000709164	0.108215	0.00044566	0.0671823	0.823448
chr9_136.09_136.21MB	rs550057	9	136146597	Adenosine 5'-monophosphate (AMP) to leucine ratio	5271	0.000813747	0.124174	0.000463017	0.0698497	0.804699
chr10_16.87_17.02MB	rs73592376	10	16937787	N-acetyl-2-aminooctanoate	5232	6.66334e-12	0.108394	4.01546e-12	0.0644935	0.827112
chr10_52.42_52.81MB	rs10994860	10	52645424	O-sulfo-l-tyrosine	4014	1.49541e-39	0.0483937	9.07664e-40	0.0284503	0.923156
chr10_52.42_52.81MB	rs10994860	10	52645424	X-23780	4014	4.26268e-39	0.137947	1.52952e-39	0.0486843	0.813369
chr10_61.24_61.77MB	rs1171614	10	61469538	Carnitine	4567	3.817e-209	4.80914e-128	5.72591e-84	0.00622045	0.99378
chr10_61.24_61.77MB	rs1171614	10	61469538	Hexanoylcarnitine	4567	1.04267e-94	1.31369e-13	4.11474e-84	0.00418846	0.995812
chr10_61.24_61.77MB	rs1171614	10	61469538	Acetylcarnitine (c2)	4567	9.67883e-110	1.21946e-28	6.44146e-84	0.00712289	0.992877
chr10_61.24_61.77MB	rs1171614	10	61469538	Isobutyrylcarnitine (c4)	4567	1.71454e-92	2.16019e-11	3.50035e-84	0.0034136	0.996586
chr10_61.24_61.77MB	rs1171614	10	61469538	Propionylcarnitine (c3)	4567	4.20002e-121	5.29172e-40	3.39816e-84	0.00328471	0.996715
chr10_61.24_61.77MB	rs1171614	10	61469538	Myristoylcarnitine (C14)	4567	2.47775e-83	0.0312179	3.07133e-83	0.0377655	0.931017
chr10_61.24_61.77MB	rs1171614	10	61469538	Stearoylcarnitine (C18)	4567	2.83592e-84	0.00357305	4.18736e-83	0.0518131	0.944614
chr10_61.24_61.77MB	rs1171614	10	61469538	Isovalerylcarnitine (C5)	4567	1.60135e-86	2.01759e-05	3.00848e-84	0.00279327	0.997187
chr10_61.24_61.77MB	rs1171614	10	61469538	N1-methylinosine	4567	4.73125e-88	5.96103e-07	2.90135e-84	0.00265815	0.997341
chr10_61.24_61.77MB	rs1171614	10	61469538	Oleoylcarnitine (C18:1)	4567	5.53674e-84	0.00697589	3.53153e-83	0.0435452	0.949479
chr10_61.24_61.77MB	rs1171614	10	61469538	Malonylcarnitine	4567	2.46546e-83	0.0310629	1.8849e-83	0.0228022	0.946135
chr10_61.24_61.77MB	rs1171614	10	61469538	Glutarylcarnitine (c5-dc)	4567	5.78056e-84	0.00728308	5.12839e-84	0.00547416	0.987243
chr10_61.24_61.77MB	rs1171614	10	61469538	Tiglylcarnitine (C5:1-DC)	4567	2.76518e-85	0.000348392	6.1683e-84	0.00677874	0.992873
chr10_61.24_61.77MB	rs1171614	10	61469538	Beta-hydroxyisovaleroylcarnitine	4567	1.56179e-88	1.96774e-07	3.97035e-84	0.00400635	0.995993
chr10_61.24_61.77MB	rs1171614	10	61469538	Deoxycarnitine	4567	3.45843e-95	4.35737e-14	3.15413e-84	0.00297694	0.997023
chr10_61.24_61.77MB	rs1171614	10	61469538	3-methylglutaconate	4567	5.27116e-85	0.000664127	1.3189e-83	0.0156335	0.983702
chr10_61.24_61.77MB	rs1171614	10	61469538	Carnitine C18:2	4567	5.41354e-86	6.82066e-05	9.63681e-83	0.120537	0.879394
chr10_61.24_61.77MB	rs1171614	10	61469538	(R)-3-hydroxybutyrylcarnitine	4567	4.49745e-88	5.66646e-07	3.77353e-84	0.00375813	0.996241
chr10_61.24_61.77MB	rs1171614	10	61469538	3-methylglutarylcarnitine (2)	4567	1.11719e-86	1.40758e-05	2.8323e-84	0.00257108	0.997415
chr10_61.24_61.77MB	rs1171614	10	61469538	Myristoleoylcarnitine (C14:1)	4567	7.71127e-83	0.0971563	3.99308e-83	0.0494565	0.853387
chr10_61.24_61.77MB	rs1171614	10	61469538	Phenylacetylcarnitine	4567	1.34387e-102	1.69318e-21	3.05901e-84	0.00285699	0.997143
chr10_61.24_61.77MB	rs1171614	10	61469538	4-hydroxyphenylacetoylcarnitine	4567	1.3895e-90	1.75067e-09	2.97209e-84	0.00274736	0.997253
chr10_61.24_61.77MB	rs1171614	10	61469538	(S)-3-hydroxybutyrylcarnitine	4567	1.81545e-99	2.28733e-18	2.82128e-84	0.00255716	0.997443
chr10_61.24_61.77MB	rs1171614	10	61469538	Methylsuccinoylcarnitine	4567	1.13238e-86	1.42672e-05	3.20978e-84	0.00304715	0.996939
chr10_61.24_61.77MB	rs1171614	10	61469538	Palmitoleoylcarnitine (C16:1)	4567	6.91688e-83	0.0871476	6.61065e-83	0.082459	0.830393
chr10_61.24_61.77MB	rs1171614	10	61469538	Linolenoylcarnitine (C18:3)	4567	9.93228e-85	0.00125139	3.41456e-83	0.0420642	0.956684
chr10_61.24_61.77MB	rs1171614	10	61469538	Dihomo-linolenoylcarnitine (C20:3n3 or 6)	4567	6.35651e-92	8.00873e-11	4.578e-84	0.00477271	0.995227
chr10_61.24_61.77MB	rs1171614	10	61469538	Docosahexaenoylcarnitine (C22:6)	4567	4.0208e-84	0.00506591	3.27037e-83	0.0402496	0.954684
chr10_61.24_61.77MB	rs1171614	10	61469538	Arachidonoylcarnitine (C20:4)	4567	1.25556e-96	1.58191e-15	2.12932e-84	0.00168447	0.998316
chr10_61.24_61.77MB	rs1171614	10	61469538	5-dodecenoylcarnitine (C12:1)	4567	1.07704e-82	0.135699	4.60681e-83	0.0572353	0.807066
chr10_61.24_61.77MB	rs1171614	10	61469538	3-hydroxyoleoylcarnitine	4567	2.04156e-84	0.00257222	5.5451e-84	0.00599498	0.991433
chr10_61.24_61.77MB	rs1171614	10	61469538	Glutamine conjugate of C7H12O2	4567	3.05754e-83	0.0385227	1.89481e-83	0.0229346	0.938543
chr10_61.24_61.77MB	rs1171614	10	61469538	Glutamine conjugate of C6H10O2 (1)	4567	1.37025e-83	0.0172642	1.06168e-83	0.012406	0.97033
chr10_61.24_61.77MB	rs1171614	10	61469538	N,N-dimethylalanine	4567	7.35947e-89	9.27239e-08	1.48045e-83	0.0176703	0.98233
chr10_61.24_61.77MB	rs1171614	10	61469538	Indoleacetoylcarnitine	4567	6.75782e-93	8.51436e-12	5.17534e-84	0.00552608	0.994474
chr10_61.24_61.77MB	rs1171614	10	61469538	3-hydroxyhexanoylcarnitine (1)	4567	9.21396e-100	1.16089e-18	3.5729e-84	0.0035051	0.996495
chr10_61.24_61.77MB	rs1171614	10	61469538	Undecenoylcarnitine (C11:1)	4567	1.56324e-85	0.000196957	1.61359e-83	0.0193496	0.980453
chr10_61.24_61.77MB	rs1171614	10	61469538	Levulinoylcarnitine	4567	1.19034e-89	1.49974e-08	3.39333e-84	0.00327862	0.996721
chr10_61.24_61.77MB	rs1171614	10	61469538	Cis 3,4-methyleneheptanoate	4567	1.18755e-84	0.00149622	1.03185e-83	0.012014	0.98649
chr10_61.24_61.77MB	rs1171614	10	61469538	Cis-3,4-methyleneheptanoylcarnitine	4567	2.75835e-94	3.47531e-13	3.09257e-84	0.00289931	0.997101
chr10_61.24_61.77MB	rs1171614	10	61469538	Dimethylglycine	4567	5.95156e-84	0.00749853	5.12832e-84	0.00547428	0.987027
chr10_61.24_61.77MB	rs1171614	10	61469538	X-11381	4567	7.54147e-100	9.5017e-19	3.39334e-84	0.00327864	0.996721
chr10_61.24_61.77MB	rs1171614	10	61469538	X-12127	4566	6.85222e-85	0.00086333	3.75726e-84	0.00373847	0.995398
chr10_61.24_61.77MB	rs1171614	10	61469538	X-12101	4567	2.79702e-85	0.000352404	5.00515e-84	0.00531179	0.994336
chr10_61.24_61.77MB	rs1171614	10	61469538	X-15461	4567	2.96177e-85	0.000373161	4.38688e-84	0.00453205	0.995095
chr10_61.24_61.77MB	rs1171614	10	61469538	X-23654	4567	7.87143e-84	0.00991742	7.98619e-84	0.00908102	0.981002
chr10_61.24_61.77MB	rs1171614	10	61469538	X-23641	4567	3.30041e-83	0.0415828	2.23072e-83	0.0271742	0.931243
chr10_61.24_61.77MB	rs1171614	10	61469538	X-23680	4567	7.26124e-86	9.14863e-05	3.29671e-84	0.00315686	0.996752
chr10_61.24_61.77MB	rs1171614	10	61469538	X-24241	4567	6.94347e-96	8.74826e-15	2.71447e-84	0.00242245	0.997578
chr10_61.24_61.77MB	rs1171614	10	61469538	X-24801	4567	4.3583e-88	5.49114e-07	3.21987e-84	0.00305986	0.99694
chr10_61.24_61.77MB	rs1171614	10	61469538	X-24812	4567	2.92562e-88	3.68606e-07	3.69355e-84	0.00365726	0.996342
chr10_61.24_61.77MB	rs1171614	10	61469538	Butyrylcarnitine (C4)	4567	8.85941e-109	1.11622e-27	4.74822e-84	0.0049874	0.995013
chr10_61.24_61.77MB	rs1171614	10	61469538	N-acetylarginine	4567	4.52989e-94	5.70732e-13	4.65704e-84	0.0048724	0.995128
chr10_61.24_61.77MB	rs1171614	10	61469538	X-12798	4567	7.997e-129	1.00756e-47	3.03155e-84	0.00282235	0.997178
chr10_61.24_61.77MB	rs1171614	10	61469538	Creatine to carnitine ratio	4567	1.23774e-92	1.55946e-11	2.57721e-84	0.00224935	0.997751
chr10_61.24_61.77MB	rs1171614	10	61469538	Carnitine to palmitoylcarnitine (C16) ratio	4567	1.33321e-94	1.67974e-13	3.1532e-84	0.00297578	0.997024
chr10_61.24_61.77MB	rs1171614	10	61469538	Spermidine to carnitine ratio	4567	1.1585e-97	1.45963e-16	3.28648e-84	0.00314386	0.996856
chr10_61.24_61.77MB	rs1171614	10	61469538	Carnitine to ergothioneine ratio	4567	1.11002e-90	1.39854e-09	2.2295e-84	0.00181082	0.998189
chr10_61.24_61.77MB	rs1171614	10	61469538	Glycerol to carnitine ratio	4567	5.5786e-91	7.02862e-10	2.8226e-84	0.00255883	0.997441
chr10_61.24_61.77MB	rs1171614	10	61469538	Choline phosphate to phosphoethanolamine ratio	4567	2.34328e-83	0.0295236	1.28657e-83	0.0152546	0.955222
chr10_64.4_64.69MB	rs2236295	10	64564892	Epiandrosterone sulfate	4449	1.79078e-19	0.0358937	2.13857e-19	0.0419423	0.922164
chr10_64.4_64.69MB	rs2236295	10	64564892	Beta-citrylglutamate	4449	2.91912e-19	0.0585095	5.01936e-19	0.0997641	0.841726
chr10_64.4_64.69MB	rs2236295	10	64564892	3-methylglutarylcarnitine (2)	4449	1.28492e-19	0.0257543	1.64785e-19	0.0320865	0.942159
chr10_64.4_64.69MB	rs2236295	10	64564892	N-acetylkynurenine (2)	4450	1.40696e-19	0.0282004	4.18542e-19	0.083002	0.888798
chr10_64.4_64.69MB	rs2236295	10	64564892	1-oleoyl-2-docosahexaenoyl-GPC (18:1/22:6)	4449	2.09102e-19	0.0419116	5.35646e-19	0.106511	0.851577
chr10_64.4_64.69MB	rs2236295	10	64564892	Gamma-glutamyltyrosine	4449	7.21412e-20	0.0144597	3.86325e-19	0.0765242	0.909016
chr10_64.4_64.69MB	rs2236295	10	64564892	N-palmitoyl-sphingosine (d18:1/16:0)	4449	1.60581e-19	0.0321862	2.84381e-19	0.0560884	0.911725
chr10_64.4_64.69MB	rs2236295	10	64564892	Cortisol	4449	3.4649e-19	0.0694489	2.1983e-19	0.0431745	0.887377
chr10_64.4_64.69MB	rs2236295	10	64564892	Dimethylglycine	4449	1.2157e-20	0.00243669	1.70219e-19	0.0331535	0.96441
chr10_64.4_64.69MB	rs2236295	10	64564892	Tyrosine	4449	5.99046e-19	0.12007	3.62297e-19	0.0718092	0.808121
chr10_64.4_64.69MB	rs2236295	10	64564892	X-21736	4449	2.08455e-20	0.00417818	1.26498e-19	0.0243833	0.971438
chr10_64.4_64.69MB	rs2236295	10	64564892	X-21829	4449	5.69051e-19	0.114058	3.12e-19	0.0617117	0.82423
chr10_64.4_64.69MB	rs2236295	10	64564892	Androsterone sulfate	4449	1.81135e-19	0.0363058	2.06267e-19	0.0404199	0.923274
chr10_64.4_64.69MB	rs2236295	10	64564892	Adenosine 5'-diphosphate (ADP) to phosphate ratio	4449	6.25714e-19	0.125415	2.98393e-19	0.0589929	0.815592
chr10_64.4_64.69MB	rs2236295	10	64564892	Adenosine 5'-diphosphate (ADP) to N-acetylglucosamine to N-acetylgalactosamine ratio	4449	2.68524e-19	0.0538218	2.03415e-19	0.0398652	0.906313
chr10_64.4_64.69MB	rs2236295	10	64564892	Aspartate to glutamate ratio	4449	1.41761e-19	0.028414	2.71922e-19	0.0535848	0.918001
chr10_64.4_64.69MB	rs2236295	10	64564892	Phenylalanine to tyrosine ratio	4449	1.62723e-19	0.0326155	1.98894e-19	0.038937	0.928447
chr10_64.4_64.69MB	rs2236295	10	64564892	Adenosine 5'-diphosphate (ADP) to glycine ratio	4449	5.27604e-19	0.105751	2.51574e-19	0.0495798	0.84467
chr10_64.4_64.69MB	rs2236295	10	64564892	Adenosine 5'-diphosphate (ADP) to N-palmitoyl-sphingosine (d18:1 to 16:0) ratio	4449	2.94296e-19	0.0589874	2.36547e-19	0.046518	0.894495
chr10_64.4_64.69MB	rs2236295	10	64564892	Adenosine 5'-diphosphate (ADP) to citrate ratio	4449	2.14136e-19	0.0429205	1.816e-19	0.0354775	0.921602
chr10_64.4_64.69MB	rs2236295	10	64564892	Adenosine 5'-diphosphate (ADP) to glycerol 3-phosphate ratio	4449	3.06103e-19	0.061354	2.14181e-19	0.042033	0.896613
chr10_64.4_64.69MB	rs2236295	10	64564892	Cortisol to 4-cholesten-3-one ratio	4449	4.24772e-20	0.00851394	1.44116e-19	0.0279224	0.963564
chr10_64.4_64.69MB	rs2236295	10	64564892	Cortisone to 4-cholesten-3-one ratio	4449	1.64735e-19	0.0330188	1.81439e-19	0.0354352	0.931546
chr10_64.4_64.69MB	rs2236295	10	64564892	N-stearoyl-sphingosine (d18:1 to 18:0) to N-palmitoyl-sphinganine (d18:0 to 16:0) ratio	4449	6.41327e-20	0.0128545	4.08572e-19	0.0809862	0.906159
chr10_64.4_64.69MB	rs2236295	10	64564892	Adenosine 5'-diphosphate (ADP) to EDTA ratio	4449	2.4056e-19	0.0482167	1.88175e-19	0.0368021	0.914981
chr10_64.4_64.69MB	rs2236295	10	64564892	Adenosine 5'-diphosphate (ADP) to choline ratio	4449	6.6194e-19	0.132676	2.99832e-19	0.0592891	0.808035
chr10_64.4_64.69MB	rs2236295	10	64564892	Adenosine 5'-monophosphate (AMP) to N-palmitoyl-sphingosine (d18:1 to 16:0) ratio	4449	1.25077e-19	0.0250699	7.46896e-19	0.148879	0.826051
chr10_64.4_64.69MB	rs2236295	10	64564892	Glucose to N-stearoyl-sphingosine (d18:1 to 18:0) ratio	4449	1.137e-20	0.00227895	4.6862e-19	0.0930235	0.904698
chr10_64.75_65.45MB	rs10740125	10	65209609	3-methylglutarylcarnitine (2)	4291	9.5894e-21	0.0136397	6.8101e-20	0.0959748	0.890385
chr10_64.75_65.45MB	rs10740125	10	65209609	N-palmitoyl-sphingosine (d18:1/16:0)	4291	1.20772e-20	0.0171784	8.56066e-20	0.120903	0.861919
chr10_64.75_65.45MB	rs10740125	10	65209609	Dimethylglycine	4291	2.18399e-21	0.00310646	8.64215e-20	0.122049	0.874845
chr10_64.75_65.45MB	rs10740125	10	65209609	X-21736	4291	1.80132e-21	0.00256215	9.16321e-20	0.129467	0.867971
chr10_64.75_65.45MB	rs10740125	10	65209609	Adenosine 5'-diphosphate (ADP) to N-acetylglucosamine to N-acetylgalactosamine ratio	4291	4.23718e-20	0.0602687	9.20712e-20	0.13015	0.809581
chr10_64.75_65.45MB	rs10740125	10	65209609	Phenylalanine to tyrosine ratio	4291	2.29926e-20	0.0327041	8.36374e-20	0.118115	0.849181
chr10_64.75_65.45MB	rs10740125	10	65209609	Adenosine 5'-diphosphate (ADP) to N-palmitoyl-sphingosine (d18:1 to 16:0) ratio	4291	3.9468e-20	0.0561384	9.21412e-20	0.130246	0.813616
chr10_64.75_65.45MB	rs10740125	10	65209609	Adenosine 5'-diphosphate (ADP) to citrate ratio	4291	3.67398e-20	0.0522578	8.36571e-20	0.118162	0.82958
chr10_64.75_65.45MB	rs10740125	10	65209609	Adenosine 5'-diphosphate (ADP) to glycerol 3-phosphate ratio	4291	4.09863e-20	0.0582979	8.51735e-20	0.120327	0.821375
chr10_64.75_65.45MB	rs10740125	10	65209609	Cortisol to 4-cholesten-3-one ratio	4291	5.51589e-21	0.00784566	8.12098e-20	0.114633	0.877521
chr10_64.75_65.45MB	rs10740125	10	65209609	Cortisone to 4-cholesten-3-one ratio	4291	2.24574e-20	0.0319428	7.80339e-20	0.110136	0.857922
chr10_64.75_65.45MB	rs10740125	10	65209609	Adenosine 5'-diphosphate (ADP) to EDTA ratio	4291	4.2626e-20	0.0606302	9.28633e-20	0.131278	0.808091
chr10_88.64_89.03MB	rs60783257	10	88922632	Taurine	3303	1.97576e-23	0.00752406	8.11342e-23	0.0299349	0.962541
chr10_88.64_89.03MB	rs60783257	10	88922632	Threonine	3303	2.19404e-22	0.0835532	1.87268e-22	0.070469	0.845978
chr10_88.64_89.03MB	rs60783257	10	88922632	Serine to threonine ratio	3303	1.482e-22	0.0564375	2.05285e-22	0.0773101	0.866252
chr10_102.43_102.53MB	rs6584390	10	102476167	Glycosyl-N-tricosanoyl-sphingadienine (d18:2/23:0)	3555	0.000106958	0.0968534	3.11115e-05	0.0272967	0.875712
chr10_102.43_102.53MB	rs6584390	10	102476167	Sphingomyelin (d18:2/18:1)	3555	4.40633e-05	0.0399005	3.6336e-05	0.0319752	0.928044
chr10_104.47_105.11MB	rs7093087	10	104700444	Orotate	3382	1.62525e-07	0.0147314	5.64852e-07	0.0502636	0.935004
chr10_114.7_114.92MB	rs12251238	10	114837263	Citrulline to ornithine ratio	3788	2.13209e-08	0.123789	6.42762e-09	0.0364791	0.839732
chr10_119.32_119.54MB_A	rs181669	10	119386122	N4-acetylcytidine	4050	8.04943e-26	5.56605e-15	2.02714e-13	0.0130304	0.98697
chr10_119.32_119.54MB_A	rs181669	10	119386122	5-methyluridine (ribothymidine)	4050	5.57661e-13	0.0385613	4.34642e-13	0.0291224	0.932316
chr10_119.32_119.54MB_A	rs181669	10	119386122	X-12851	4050	1.68152e-12	0.116274	4.66162e-13	0.031382	0.852344
chr10_119.32_119.54MB_A	rs181669	10	119386122	Cytidine to N-acetylneuraminate ratio	4050	9.31785e-13	0.0644313	5.29434e-13	0.0357096	0.899859
chr10_119.32_119.54MB_A	rs181669	10	119386122	Cytidine to N-acetylglucosamine to N-acetylgalactosamine ratio	4049	1.15541e-12	0.0798945	7.77885e-13	0.0529223	0.867183
chr10_119.32_119.54MB_B	rs10886117	10	119480578	N4-acetylcytidine	4065	8.04905e-26	5.56578e-15	2.02714e-13	0.0130304	0.98697
chr10_119.32_119.54MB_B	rs10886117	10	119480578	5-methyluridine (ribothymidine)	4066	5.57283e-13	0.0385352	4.39744e-13	0.0294756	0.931989
chr10_119.32_119.54MB_B	rs10886117	10	119480578	X-12851	4066	1.68081e-12	0.116225	4.67718e-13	0.0314896	0.852285
chr10_119.32_119.54MB_B	rs10886117	10	119480578	Cytidine to N-acetylneuraminate ratio	4066	9.31235e-13	0.0643934	5.33335e-13	0.0359796	0.899627
chr10_119.32_119.54MB_B	rs10886117	10	119480578	Cytidine to N-acetylglucosamine to N-acetylgalactosamine ratio	4065	1.15443e-12	0.0798269	7.84576e-13	0.0533854	0.866788
chr10_126.25_126.62MB	rs10794177	10	126407409	5alpha-androstan-3alpha,17alpha-diol monosulfate	4853	6.33603e-14	0.027091	8.8838e-14	0.0370487	0.93586
chr11_27.49_27.79MB	rs61888762	11	27709630	X-12707	3131	2.72056e-07	0.0478482	4.60666e-07	0.0801482	0.872003
chr11_27.91_28.04MB	rs10501093	11	27990119	X-12707	2902	2.71795e-07	0.0478079	4.59257e-07	0.0799095	0.872282
chr11_61.49_61.68MB	rs61897795	11	61618169	Docosatrienoate (22:3n3)	3833	2.13077e-37	1.22999e-34	1.20832e-05	0.005981	0.994007
chr11_61.49_61.68MB	rs61897795	11	61618169	1-oleoyl-GPE (18:1)	3835	2.04283e-06	0.00117922	0.000177562	0.1016	0.897041
chr11_61.49_61.68MB	rs61897795	11	61618169	Dihomo-linolenate (20:3n3 or n6)	3835	2.12103e-13	1.22437e-10	1.26674e-05	0.00631859	0.993669
chr11_61.49_61.68MB	rs61897795	11	61618169	1-dihomo-linolenylglycerol (20:3)	3834	3.61032e-07	0.000208406	1.13583e-05	0.00556239	0.994217
chr11_61.49_61.68MB	rs61897795	11	61618169	Dihomo-linolenoyl-choline	3833	6.70834e-07	0.000387239	2.84424e-05	0.0154342	0.984149
chr11_61.49_61.68MB	rs61897795	11	61618169	Dihomo-linolenoylcarnitine (C20:3n3 or 6)	3835	1.13485e-32	6.55091e-30	9.55723e-06	0.00452144	0.995469
chr11_63.28_66.27MB_A	rs12363578	11	64364866	Androstenediol (3beta,17beta) disulfate (1)	3095	3.7739e-167	0.0635569	2.348e-167	0.0386453	0.897798
chr11_63.28_66.27MB_A	rs12363578	11	64364866	Androstenediol (3beta,17beta) monosulfate (2)	3095	1.85352e-167	0.0312154	5.98826e-167	0.0999804	0.868804
chr11_63.28_66.27MB_A	rs12363578	11	64364866	1-(1-enyl-palmitoyl)-2-linoleoyl-GPE (p-16:0/18:2)	3095	4.09325e-167	0.0689351	1.57426e-167	0.0256069	0.905458
chr11_63.28_66.27MB_A	rs12363578	11	64364866	1-linoleoyl-2-linolenoyl-GPC (18:2/18:3)	3095	7.08664e-168	0.0119347	2.71343e-168	0.00358525	0.98448
chr11_63.28_66.27MB_A	rs12363578	11	64364866	Urate	3095	3.14425e-171	5.29529e-06	2.18323e-168	0.00267949	0.997315
chr11_63.28_66.27MB_A	rs12363578	11	64364866	X-12740	3095	6.58287e-167	0.110863	2.151e-167	0.0353715	0.853765
chr11_63.28_66.27MB_A	rs12363578	11	64364866	X-21364	3095	5.97792e-167	0.100675	2.47695e-167	0.0408563	0.858469
chr11_63.28_66.27MB_A	rs12363578	11	64364866	Phosphate to urate ratio	3095	2.26312e-169	0.000381135	1.81562e-167	0.0296072	0.970012
chr11_63.28_66.27MB_B	rs642803	11	65560620	1-lignoceroyl-GPC (24:0)	2930	3.8306e-80	0.131858	1.00217e-80	0.0336626	0.834479
chr11_63.28_66.27MB_B	rs642803	11	65560620	Carnitine to palmitoylcarnitine (C16) ratio	2930	4.13986e-80	0.142504	9.34837e-81	0.0313531	0.826143
chr11_66.33_66.73MB	rs117374064	11	66589563	X-11381	2436	4.64938e-06	0.082492	1.35308e-06	0.0231127	0.894389
chr11_66.33_66.73MB	rs117374064	11	66589563	X-24241	2436	7.00508e-06	0.124288	1.49252e-06	0.0256311	0.850072
chr11_69.4_69.56MB	rs1789166	11	69482091	Docosatrienoate (22:3n3)	4627	1.32176e-08	0.0705169	2.16116e-08	0.114484	0.814999
chr11_69.4_69.56MB	rs1789166	11	69482091	Citrulline to phosphate ratio	4632	2.07614e-08	0.110763	1.00788e-08	0.0529347	0.836302
chr11_75.39_75.65MB	rs10899113	11	75468464	1-linoleoyl-2-arachidonoyl-GPC (18:2/20:4n6)	3584	2.11235e-10	0.000224015	7.34696e-08	0.0769918	0.922784
chr11_75.39_75.65MB	rs10899113	11	75468464	X-25433	3574	1.50159e-08	0.0159244	1.15986e-07	0.122142	0.861934
chr11_75.39_75.65MB	rs10899113	11	75468464	1-stearoyl-2-arachidonoyl-gpc (18:0/20:4)	3584	1.33586e-08	0.0141668	1.07737e-07	0.113382	0.872451
chr11_75.39_75.65MB	rs10899113	11	75468464	1-palmitoyl-2-arachidonoyl-gpc (16:0/20:4n6)	3584	5.27465e-08	0.0559377	9.10149e-08	0.095673	0.848389
chr11_119.95_120.12MB	rs896693	11	120067082	X-18935	4626	2.60845e-06	0.0390289	2.90032e-06	0.0424776	0.918488
chr12_21.27_21.5MB	rs58310495	12	21357711	Palmitoylcarnitine (C16)	5381	2.2203e-09	0.0172244	6.35661e-09	0.0483784	0.934397
chr12_21.27_21.5MB	rs58310495	12	21357711	DHEAS	5381	1.49625e-08	0.116075	1.0507e-08	0.0807074	0.803218
chr12_21.27_21.5MB	rs58310495	12	21357711	Dodecanedioate (C12-DC)	5381	3.00364e-09	0.0233014	6.3411e-09	0.048264	0.928435
chr12_21.27_21.5MB	rs58310495	12	21357711	1-oleoyl-GPC (18:1)	5381	3.1737e-09	0.0246206	6.96086e-09	0.0530781	0.922301
chr12_21.27_21.5MB	rs58310495	12	21357711	1-palmitoyl-GPC (16:0)	5381	2.77725e-10	0.00215451	4.7499e-09	0.0358864	0.961959
chr12_21.27_21.5MB	rs58310495	12	21357711	1-stearoyl-GPE (18:0)	5381	4.74522e-09	0.0368121	6.38787e-09	0.0486407	0.914547
chr12_21.27_21.5MB	rs58310495	12	21357711	Oleoylcarnitine (C18:1)	5381	4.02435e-11	0.000312198	4.60428e-09	0.0347538	0.964934
chr12_21.27_21.5MB	rs58310495	12	21357711	1-palmitoleoyl-GPC (16:1)	5381	7.14571e-13	5.54344e-06	8.67764e-09	0.0663851	0.933609
chr12_21.27_21.5MB	rs58310495	12	21357711	1-stearoyl-GPG (18:0)	5382	1.78085e-26	1.38153e-19	4.77121e-09	0.0360498	0.96395
chr12_21.27_21.5MB	rs58310495	12	21357711	1-arachidonoyl-gpc (20:4n6)	5381	2.41409e-10	0.00187278	4.70234e-09	0.0355168	0.96261
chr12_21.27_21.5MB	rs58310495	12	21357711	1-arachidonoyl-GPE (20:4n6)	5382	3.38673e-43	2.62733e-36	4.05778e-09	0.0305096	0.96949
chr12_21.27_21.5MB	rs58310495	12	21357711	1-palmitoyl-GPE (16:0)	5381	4.04131e-13	3.13513e-06	4.88515e-09	0.0369345	0.963062
chr12_21.27_21.5MB	rs58310495	12	21357711	1-linoleoyl-GPE (18:2)	5381	1.98792e-13	1.54217e-06	7.39402e-09	0.0564171	0.943581
chr12_21.27_21.5MB	rs58310495	12	21357711	1-oleoyl-GPE (18:1)	5381	2.40655e-11	0.000186693	7.75275e-09	0.059203	0.94061
chr12_21.27_21.5MB	rs58310495	12	21357711	Octadecanedioate (C18-DC)	5381	2.7623e-29	2.14291e-22	3.83787e-09	0.0288019	0.971198
chr12_21.27_21.5MB	rs58310495	12	21357711	Tetradecanedioate (C14-DC)	5381	3.22736e-143	2.50369e-136	1.11959e-08	0.0859407	0.914059
chr12_21.27_21.5MB	rs58310495	12	21357711	Hexadecanedioate (C16-DC)	5381	8.65199e-150	6.71197e-143	1.21708e-08	0.0935107	0.906489
chr12_21.27_21.5MB	rs58310495	12	21357711	Taurolithocholate 3-sulfate	5381	1.24927e-15	9.69148e-09	4.357e-09	0.0328332	0.967167
chr12_21.27_21.5MB	rs58310495	12	21357711	Glycolithocholate sulfate	5381	7.74641e-29	6.00944e-22	5.49454e-09	0.0416667	0.958333
chr12_21.27_21.5MB	rs58310495	12	21357711	1-linoleoyl-GPI (18:2)	5381	4.78634e-17	3.71311e-10	1.4969e-08	0.11524	0.88476
chr12_21.27_21.5MB	rs58310495	12	21357711	1-oleoyl-GPI (18:1)	5382	2.55627e-11	0.000198308	5.04431e-09	0.0381707	0.961631
chr12_21.27_21.5MB	rs58310495	12	21357711	5alpha-androstan-3beta,17beta-diol disulfate	5381	3.09786e-22	2.40323e-15	2.70572e-09	0.0200102	0.97999
chr12_21.27_21.5MB	rs58310495	12	21357711	5alpha-pregnan-3beta,20alpha-diol disulfate	5381	1.81409e-21	1.40732e-14	3.2481e-09	0.024222	0.975778
chr12_21.27_21.5MB	rs58310495	12	21357711	Taurocholenate sulfate	5382	1.50198e-99	1.16519e-92	6.56344e-09	0.0499673	0.950033
chr12_21.27_21.5MB	rs58310495	12	21357711	Pregnenediol disulfate (C21H34O8S2)	5381	2.71076e-22	2.10293e-15	3.63979e-09	0.0272637	0.972736
chr12_21.27_21.5MB	rs58310495	12	21357711	Glycocholenate sulfate	5381	7.71963e-207	5.98867e-200	1.27571e-08	0.0980641	0.901936
chr12_21.27_21.5MB	rs58310495	12	21357711	Androstenediol (3beta,17beta) disulfate (1)	5382	4.46693e-13	3.46532e-06	3.26498e-09	0.0243531	0.975643
chr12_21.27_21.5MB	rs58310495	12	21357711	21-hydroxypregnenolone disulfate	5381	2.88274e-30	2.23635e-23	4.4194e-09	0.0333178	0.966682
chr12_21.27_21.5MB	rs58310495	12	21357711	Androstenediol (3beta,17beta) disulfate (2)	5381	3.07233e-33	2.38342e-26	4.68286e-09	0.0353637	0.964636
chr12_21.27_21.5MB	rs58310495	12	21357711	5alpha-pregnan-3beta,20beta-diol monosulfate (1)	5381	1.39659e-17	1.08344e-10	3.49068e-09	0.0261058	0.973894
chr12_21.27_21.5MB	rs58310495	12	21357711	5alpha-androstan-3beta,17beta-diol monosulfate (2)	5382	4.30861e-11	0.00033425	4.18222e-09	0.0314763	0.968189
chr12_21.27_21.5MB	rs58310495	12	21357711	Androstenediol (3alpha, 17alpha) monosulfate (3)	5381	3.31025e-25	2.568e-18	4.05995e-09	0.0305265	0.969474
chr12_21.27_21.5MB	rs58310495	12	21357711	5alpha-androstan-3alpha,17beta-diol monosulfate (1)	5381	2.18135e-21	1.69223e-14	3.60778e-09	0.0270151	0.972985
chr12_21.27_21.5MB	rs58310495	12	21357711	5alpha-androstan-3alpha,17beta-diol disulfate	5380	4.70256e-23	3.64811e-16	3.99187e-09	0.0299978	0.970002
chr12_21.27_21.5MB	rs58310495	12	21357711	Tridecenedioate (C13:1-DC)	5381	1.39106e-08	0.107915	9.18949e-09	0.0704678	0.821617
chr12_21.27_21.5MB	rs58310495	12	21357711	Androstenediol (3beta,17beta) monosulfate (2)	5382	5.12912e-12	3.97902e-05	6.21508e-09	0.0472621	0.952698
chr12_21.27_21.5MB	rs58310495	12	21357711	Androstenediol (3beta,17beta) monosulfate (1)	5381	3.64075e-13	2.82439e-06	3.20095e-09	0.0238559	0.976141
chr12_21.27_21.5MB	rs58310495	12	21357711	Pregnenolone sulfate	5382	8.03142e-28	6.23055e-21	3.78451e-09	0.0283875	0.971612
chr12_21.27_21.5MB	rs58310495	12	21357711	Eicosanedioate (C20-DC)	5381	5.58899e-19	4.33578e-12	3.74115e-09	0.0280508	0.971949
chr12_21.27_21.5MB	rs58310495	12	21357711	N-oleoyltaurine	5381	8.54754e-16	6.63094e-09	5.21443e-09	0.0394916	0.960508
chr12_21.27_21.5MB	rs58310495	12	21357711	Docosadioate (C22-DC)	5381	4.15789e-09	0.0322557	1.26909e-08	0.097582	0.870162
chr12_21.27_21.5MB	rs58310495	12	21357711	Carnitine C18:2	5381	4.6602e-13	3.61525e-06	4.00265e-09	0.0300815	0.969915
chr12_21.27_21.5MB	rs58310495	12	21357711	Pregnanediol-3-glucuronide	5382	7.24291e-35	5.61885e-28	2.55112e-09	0.0188097	0.98119
chr12_21.27_21.5MB	rs58310495	12	21357711	N-palmitoylglycine	5382	2.33089e-12	1.80824e-05	6.89554e-09	0.0525462	0.947436
chr12_21.27_21.5MB	rs58310495	12	21357711	1-linolenoyl-GPC (18:3)	5381	1.59142e-09	0.0123457	7.22259e-09	0.0550983	0.932556
chr12_21.27_21.5MB	rs58310495	12	21357711	17alpha-hydroxypregnanolone glucuronide	5367	1.83937e-10	0.00142693	6.75218e-09	0.0514343	0.947139
chr12_21.27_21.5MB	rs58310495	12	21357711	1-palmitoyl-GPG (16:0)	5382	1.29966e-34	1.00824e-27	5.00765e-09	0.0378858	0.962114
chr12_21.27_21.5MB	rs58310495	12	21357711	1-oleoyl-GPG (18:1)	5381	3.71659e-98	2.88323e-91	8.32131e-09	0.063618	0.936382
chr12_21.27_21.5MB	rs58310495	12	21357711	Octadecenedioylcarnitine (C18:1-DC)	5381	1.83939e-181	1.42695e-174	1.06674e-08	0.0818363	0.918164
chr12_21.27_21.5MB	rs58310495	12	21357711	Octadecanedioylcarnitine (C18-DC)	5382	3.24609e-155	2.51822e-148	9.89576e-09	0.0758443	0.924156
chr12_21.27_21.5MB	rs58310495	12	21357711	Taurodeoxycholic acid 3-sulfate	5381	4.35e-100	3.3746e-93	6.71361e-09	0.0511334	0.948867
chr12_21.27_21.5MB	rs58310495	12	21357711	Glycodeoxycholate 3-sulfate	5381	1.85434e-140	1.43855e-133	1.24468e-08	0.0956544	0.904346
chr12_21.27_21.5MB	rs58310495	12	21357711	1-palmitoyl-2-arachidonoyl-GPI (16:0/20:4)	5381	2.49262e-09	0.0193371	7.88799e-09	0.0602724	0.920391
chr12_21.27_21.5MB	rs58310495	12	21357711	1-linoleoyl-2-arachidonoyl-GPC (18:2/20:4n6)	5381	2.31782e-11	0.00017981	4.56565e-09	0.0344536	0.965367
chr12_21.27_21.5MB	rs58310495	12	21357711	1-linoleoyl-GPG (18:2)	5381	1.24704e-97	9.67421e-91	1.27533e-08	0.0980343	0.901966
chr12_21.27_21.5MB	rs58310495	12	21357711	1-palmitoyl-2-oleoyl-GPI (16:0/18:1)	5381	1.57372e-08	0.122084	9.14234e-09	0.0701158	0.8078
chr12_21.27_21.5MB	rs58310495	12	21357711	N-oleoylserine	5381	1.59045e-25	1.23383e-18	5.09073e-09	0.038531	0.961469
chr12_21.27_21.5MB	rs58310495	12	21357711	1-palmitoleoyl-2-linolenoyl-GPC (16:1/18:3)	5381	8.00916e-09	0.0621328	8.9913e-09	0.068883	0.868984
chr12_21.27_21.5MB	rs58310495	12	21357711	Linolenoylcarnitine (C18:3)	5381	1.57686e-11	0.000122328	4.1136e-09	0.0309432	0.968934
chr12_21.27_21.5MB	rs58310495	12	21357711	Dihomo-linolenoylcarnitine (C20:3n3 or 6)	5381	1.17061e-14	9.08126e-08	5.60417e-09	0.0425181	0.957482
chr12_21.27_21.5MB	rs58310495	12	21357711	Dihomo-linoleoylcarnitine (C20:2)	5381	5.82767e-15	4.52094e-08	3.31586e-09	0.0247482	0.975252
chr12_21.27_21.5MB	rs58310495	12	21357711	Docosahexaenoylcarnitine (C22:6)	5381	2.95446e-11	0.000229199	4.81633e-09	0.0364003	0.96337
chr12_21.27_21.5MB	rs58310495	12	21357711	Eicosenoylcarnitine (C20:1)	5381	2.76615e-11	0.00021459	5.11976e-09	0.0387566	0.961029
chr12_21.27_21.5MB	rs58310495	12	21357711	Ximenoylcarnitine (C26:1)	5381	2.19172e-10	0.00170027	4.68873e-09	0.035411	0.962889
chr12_21.27_21.5MB	rs58310495	12	21357711	Arachidonoylcarnitine (C20:4)	5381	2.45591e-15	1.90522e-08	4.54278e-09	0.0342759	0.965724
chr12_21.27_21.5MB	rs58310495	12	21357711	Dodecenedioate (C12:1-DC)	5381	2.66153e-09	0.0206474	4.70028e-09	0.0355196	0.943833
chr12_21.27_21.5MB	rs58310495	12	21357711	Hexadecenedioate (C16:1-DC)	5381	6.5114e-231	5.05136e-224	1.27032e-08	0.0976452	0.902355
chr12_21.27_21.5MB	rs58310495	12	21357711	Octadecenedioate (C18:1-DC)	5381	5.64683e-126	4.38065e-119	1.27115e-08	0.09771	0.90229
chr12_21.27_21.5MB	rs58310495	12	21357711	Octadecadienedioate (C18:2-DC)	5381	2.40001e-169	1.86186e-162	6.51456e-09	0.0495877	0.950412
chr12_21.27_21.5MB	rs58310495	12	21357711	N-acetyl-2-aminooctanoate	5381	6.75968e-11	0.000524397	3.77528e-09	0.0283164	0.971159
chr12_21.27_21.5MB	rs58310495	12	21357711	Glycoursodeoxycholic acid sulfate (1)	5380	1.45536e-17	1.12903e-10	4.42376e-09	0.0333516	0.966648
chr12_21.27_21.5MB	rs58310495	12	21357711	Undecenoylcarnitine (C11:1)	5381	1.9431e-09	0.015074	6.39506e-09	0.0486748	0.936251
chr12_21.27_21.5MB	rs58310495	12	21357711	Pregnenetriol disulfate	5381	6.6559e-12	5.16346e-05	4.80143e-09	0.0362845	0.963664
chr12_21.27_21.5MB	rs58310495	12	21357711	Tetradecadienedioate (C14:2-DC)	5381	1.02997e-13	7.99021e-07	3.80555e-09	0.0285509	0.971448
chr12_21.27_21.5MB	rs58310495	12	21357711	Pregnenetriol sulfate	5381	1.89916e-11	0.000147332	4.31731e-09	0.0325251	0.967328
chr12_21.27_21.5MB	rs58310495	12	21357711	Hydroxypalmitoyl sphingomyelin (d18:1/16:0(OH))	5381	1.30127e-08	0.100949	7.86057e-09	0.0601412	0.83891
chr12_21.27_21.5MB	rs58310495	12	21357711	Eicosenedioate (C20:1-DC)	5381	1.51346e-68	1.1741e-61	2.99429e-09	0.0222511	0.977749
chr12_21.27_21.5MB	rs58310495	12	21357711	Deoxycholic acid 12-sulfate	5381	3.07013e-81	2.38172e-74	2.83632e-09	0.0210244	0.978976
chr12_21.27_21.5MB	rs58310495	12	21357711	Metabolonic lactone sulfate	5381	5.65104e-111	4.38392e-104	1.25305e-08	0.0963041	0.903696
chr12_21.27_21.5MB	rs58310495	12	21357711	Branched chain 14:0 dicarboxylic acid	5381	3.33371e-10	0.0025862	6.58579e-09	0.0501434	0.94727
chr12_21.27_21.5MB	rs58310495	12	21357711	Bilirubin degradation product, C16H18N2O5 (4)	5381	1.0289e-09	0.00798188	6.32395e-09	0.0481155	0.943903
chr12_21.27_21.5MB	rs58310495	12	21357711	Tetrahydrocortisol glucuronide	5381	6.18237e-11	0.00047961	6.32675e-09	0.0481297	0.951391
chr12_21.27_21.5MB	rs58310495	12	21357711	Bilirubin degradation product, C16H18N2O5 (3)	5382	2.00525e-12	1.55561e-05	4.60547e-09	0.0347627	0.965222
chr12_21.27_21.5MB	rs58310495	12	21357711	Bilirubin degradation product, C16H18N2O5 (2)	5381	2.53495e-10	0.00196654	4.40204e-09	0.0331849	0.964849
chr12_21.27_21.5MB	rs58310495	12	21357711	Bilirubin degradation product, C16H18N2O5 (1)	5381	3.0031e-10	0.00232972	4.64852e-09	0.0350993	0.962571
chr12_21.27_21.5MB	rs58310495	12	21357711	Gamma-glutamyltyrosine	5381	1.02334e-09	0.0079388	6.4093e-09	0.0487782	0.943283
chr12_21.27_21.5MB	rs58310495	12	21357711	Ursodeoxycholate	5380	2.28596e-09	0.0177338	6.12287e-09	0.0465637	0.935702
chr12_21.27_21.5MB	rs58310495	12	21357711	3-methoxytyrosine	5381	5.33484e-10	0.00413862	6.35138e-09	0.0483247	0.947537
chr12_21.27_21.5MB	rs58310495	12	21357711	Eicosapentaenoate (EPA; 20:5n3)	5381	9.67664e-09	0.0750686	9.40474e-09	0.0721065	0.852825
chr12_21.27_21.5MB	rs58310495	12	21357711	Deoxycholate	5381	8.80431e-13	6.83013e-06	3.63967e-09	0.0272628	0.97273
chr12_21.27_21.5MB	rs58310495	12	21357711	Tyrosine	5381	1.79089e-10	0.00138932	4.57652e-09	0.0345393	0.964071
chr12_21.27_21.5MB	rs58310495	12	21357711	Tryptophan	5381	1.62057e-10	0.00125719	1.22282e-08	0.0939579	0.904785
chr12_21.27_21.5MB	rs58310495	12	21357711	X-11308	5381	9.90475e-36	7.68382e-29	3.26718e-09	0.0243702	0.97563
chr12_21.27_21.5MB	rs58310495	12	21357711	X-11372	5381	1.86639e-21	1.44789e-14	5.28626e-09	0.0400493	0.959951
chr12_21.27_21.5MB	rs58310495	12	21357711	X-11299	5381	8.58607e-15	6.66083e-08	4.03842e-09	0.0303593	0.969641
chr12_21.27_21.5MB	rs58310495	12	21357711	X-11470	5381	1.03366e-08	0.0801887	9.35107e-09	0.0716948	0.848116
chr12_21.27_21.5MB	rs58310495	12	21357711	X-12816	5380	9.63771e-09	0.0747666	9.29184e-09	0.0712294	0.854004
chr12_21.27_21.5MB	rs58310495	12	21357711	X-12822	5381	1.3164e-08	0.102122	1.13742e-08	0.0874273	0.81045
chr12_21.27_21.5MB	rs58310495	12	21357711	X-13866	5381	4.58911e-11	0.00035601	3.75586e-09	0.0281654	0.971479
chr12_21.27_21.5MB	rs58310495	12	21357711	X-17654	5382	4.13666e-29	3.2091e-22	5.28751e-09	0.040059	0.959941
chr12_21.27_21.5MB	rs58310495	12	21357711	X-17653	5381	2.84961e-51	2.21065e-44	4.69943e-09	0.0354923	0.964508
chr12_21.27_21.5MB	rs58310495	12	21357711	X-18901	5382	2.33192e-09	0.0180904	7.56603e-09	0.057771	0.924139
chr12_21.27_21.5MB	rs58310495	12	21357711	X-21364	5381	1.9666e-09	0.0152563	1.72679e-08	0.133108	0.851636
chr12_21.27_21.5MB	rs58310495	12	21357711	X-21339	5381	9.19953e-26	7.13673e-19	4.88409e-09	0.0369263	0.963074
chr12_21.27_21.5MB	rs58310495	12	21357711	X-18922	5381	4.95389e-49	3.84308e-42	6.23495e-09	0.0474164	0.952584
chr12_21.27_21.5MB	rs58310495	12	21357711	X-21796	5381	2.54409e-15	1.97363e-08	3.77954e-09	0.028349	0.971651
chr12_21.27_21.5MB	rs58310495	12	21357711	X-21471	5381	1.34222e-69	1.04126e-62	5.1619e-09	0.0390836	0.960916
chr12_21.27_21.5MB	rs58310495	12	21357711	X-21470	5382	3.42413e-30	2.65635e-23	3.17323e-09	0.0236406	0.976359
chr12_21.27_21.5MB	rs58310495	12	21357711	X-21467	5381	3.07308e-101	2.38401e-94	3.4941e-09	0.0261324	0.973868
chr12_21.27_21.5MB	rs58310495	12	21357711	X-22834	5381	1.68539e-10	0.00130748	4.92501e-09	0.0372454	0.961447
chr12_21.27_21.5MB	rs58310495	12	21357711	X-22520	5381	2.58465e-19	2.00509e-12	4.55807e-09	0.0343946	0.965605
chr12_21.27_21.5MB	rs58310495	12	21357711	X-23974	5381	4.30742e-09	0.0334158	7.91882e-09	0.0605259	0.906058
chr12_21.27_21.5MB	rs58310495	12	21357711	X-23782	5381	6.41318e-09	0.0497516	1.25444e-08	0.0964623	0.853786
chr12_21.27_21.5MB	rs58310495	12	21357711	X-24546	5381	2.0942e-73	1.62462e-66	3.98619e-09	0.0299537	0.970046
chr12_21.27_21.5MB	rs58310495	12	21357711	X-24951	5381	2.3856e-10	0.00185068	1.74512e-08	0.134518	0.863631
chr12_21.27_21.5MB	rs58310495	12	21357711	X-24565	5381	2.5089e-11	0.000194633	7.92373e-09	0.0605308	0.939275
chr12_21.27_21.5MB	rs58310495	12	21357711	X-24949	5381	1.69085e-29	1.31171e-22	5.37441e-09	0.0407339	0.959266
chr12_21.27_21.5MB	rs58310495	12	21357711	X-25433	5381	1.668e-57	1.29398e-50	4.04169e-09	0.0303847	0.969615
chr12_21.27_21.5MB	rs58310495	12	21357711	X-26111	5381	5.44427e-51	4.22351e-44	1.20766e-08	0.0927794	0.907221
chr12_21.27_21.5MB	rs58310495	12	21357711	X-26109	5381	1.79647e-44	1.39365e-37	1.06481e-08	0.0816868	0.918313
chr12_21.27_21.5MB	rs58310495	12	21357711	Androsterone sulfate	5381	1.3533e-10	0.00104985	4.10502e-09	0.0308775	0.968073
chr12_21.27_21.5MB	rs58310495	12	21357711	Bilirubin (E,E)	5381	3.51972e-14	2.7305e-07	5.0532e-09	0.0382395	0.96176
chr12_21.27_21.5MB	rs58310495	12	21357711	Bilirubin (E,Z or Z,E)	5381	4.05234e-29	3.14369e-22	2.97954e-09	0.0221366	0.977863
chr12_21.27_21.5MB	rs58310495	12	21357711	Glycochenodeoxycholate glucuronide (1)	5381	0	0	1.27718e-08	0.098178	0.901822
chr12_21.27_21.5MB	rs58310495	12	21357711	Deoxycholic acid glucuronide	5381	4.2251e-77	3.27771e-70	1.13022e-08	0.0867661	0.913234
chr12_21.27_21.5MB	rs58310495	12	21357711	Bilirubin degradation product, C17H18N2O4 (1)	5381	1.45607e-10	0.00112958	5.30885e-09	0.0402259	0.958645
chr12_21.27_21.5MB	rs58310495	12	21357711	Bilirubin degradation product, C17H18N2O4 (2)	5381	6.07601e-11	0.000471359	3.8748e-09	0.0290891	0.970439
chr12_21.27_21.5MB	rs58310495	12	21357711	Bilirubin degradation product, C17H18N2O4 (3)	5381	1.59341e-11	0.000123612	4.36636e-09	0.032906	0.96697
chr12_21.27_21.5MB	rs58310495	12	21357711	Bilirubin (z,z)	5381	1.62032e-16	1.257e-09	3.69259e-09	0.0276738	0.972326
chr12_21.27_21.5MB	rs58310495	12	21357711	Biliverdin	5381	2.31739e-18	1.79777e-11	2.88046e-09	0.0213672	0.978633
chr12_21.27_21.5MB	rs58310495	12	21357711	Glycine to alanine ratio	5382	8.28603e-09	0.0642807	1.19571e-08	0.0919161	0.843803
chr12_21.27_21.5MB	rs58310495	12	21357711	Phenylalanine to tyrosine ratio	5381	6.46499e-09	0.0501536	6.14239e-09	0.0467478	0.903099
chr12_21.27_21.5MB	rs58310495	12	21357711	Glycolithocholate to glycolithocholate sulfate ratio	5381	3.91257e-20	3.03526e-13	4.17484e-09	0.0314186	0.968581
chr12_21.27_21.5MB	rs58310495	12	21357711	Phosphate to tyrosine ratio	5381	1.08904e-08	0.0844842	7.93484e-09	0.0607014	0.854814
chr12_21.27_21.5MB	rs58310495	12	21357711	Cholesterol to cortisol ratio	5381	1.37284e-08	0.106501	1.08446e-08	0.0833189	0.81018
chr12_21.27_21.5MB	rs58310495	12	21357711	Benzoate to oleoyl-linoleoyl-glycerol (18:1 to 18:2) [2] ratio	5382	6.20584e-09	0.0481431	8.88875e-09	0.0680726	0.883784
chr12_21.27_21.5MB	rs58310495	12	21357711	Androsterone glucuronide to etiocholanolone glucuronide ratio	5382	7.53483e-09	0.058453	8.50162e-09	0.0650766	0.87647
chr12_21.27_21.5MB	rs58310495	12	21357711	Bilirubin (Z,Z) to androsterone glucuronide ratio	5381	5.79519e-12	4.49574e-05	5.92524e-09	0.0450114	0.954944
chr12_52.09_52.37MB	rs12230839	12	52249405	Carnitine C18:2	3828	8.09959e-08	0.0646391	3.81863e-08	0.0295689	0.905792
chr12_52.09_52.37MB	rs12230839	12	52249405	Methionine sulfone	3828	7.00765e-09	0.00559248	3.16864e-08	0.0243174	0.97009
chr12_53.55_54.23MB	rs117672487	12	54062020	Citrulline	3212	3.27836e-06	0.0755946	1.03557e-06	0.0229774	0.901424
chr12_54.34_54.59MB_A	rs2071450	12	54428532	Citrulline	3176	3.45763e-06	0.0732194	9.01046e-07	0.0181721	0.908604
chr12_56.81_57.01MB	rs2638315	12	56865056	Hexanoylglutamine	2876	1.77339e-06	0.000593501	4.23348e-05	0.013182	0.98618
chr12_56.81_57.01MB	rs2638315	12	56865056	Alpha-ketoglutaramate	2876	0.000105089	0.0351703	5.94462e-05	0.0189492	0.945716
chr12_56.81_57.01MB	rs2638315	12	56865056	2-aminoheptanoate	2876	0.000304912	0.102045	0.000100753	0.0328544	0.864695
chr12_56.81_57.01MB	rs2638315	12	56865056	Glutamine conjugate of C6H10O2 (2)	2876	9.99836e-05	0.0334616	7.12852e-05	0.0229136	0.943454
chr12_56.81_57.01MB	rs2638315	12	56865056	Glutamine conjugate of C6H10O2 (1)	2876	3.58449e-06	0.00119962	3.777e-05	0.0116534	0.987106
chr12_56.81_57.01MB	rs2638315	12	56865056	N-acetyl-2-aminooctanoate	2876	4.20041e-05	0.0140575	4.79353e-05	0.0150718	0.970781
chr12_56.81_57.01MB	rs2638315	12	56865056	Gamma-glutamylcitrulline	2876	1.50833e-06	0.000504793	4.25079e-05	0.0132399	0.986211
chr12_56.81_57.01MB	rs2638315	12	56865056	5-oxoproline	2876	8.8936e-09	2.97643e-06	3.17389e-05	0.00963173	0.990334
chr12_56.81_57.01MB	rs2638315	12	56865056	Gamma-glutamylglutamine	2876	1.07246e-26	3.5892e-24	2.40303e-05	0.0070493	0.992927
chr12_56.81_57.01MB	rs2638315	12	56865056	2-aminobutyrate	2876	7.40366e-06	0.00247779	9.23438e-05	0.0299373	0.967485
chr12_56.81_57.01MB	rs2638315	12	56865056	Cystathionine	2876	1.76422e-05	0.00590432	3.56412e-05	0.010945	0.983097
chr12_56.81_57.01MB	rs2638315	12	56865056	Lysine	2876	0.000100231	0.0335444	7.48305e-05	0.0241014	0.942179
chr12_56.81_57.01MB	rs2638315	12	56865056	Ornithine	2876	4.79877e-05	0.0160601	4.36172e-05	0.0136272	0.970221
chr12_56.81_57.01MB	rs2638315	12	56865056	Glutamine	2876	3.87226e-49	1.29593e-46	2.34193e-05	0.00684462	0.993132
chr12_56.81_57.01MB	rs2638315	12	56865056	X-23593	2875	0.000236937	0.0792958	0.000110093	0.0359603	0.884397
chr12_56.81_57.01MB	rs2638315	12	56865056	X-25422	2876	0.000305995	0.102407	0.000136035	0.0446743	0.852476
chr12_56.81_57.01MB	rs2638315	12	56865056	N-acetylglutamine	2876	7.32054e-05	0.0244997	7.94063e-05	0.0256252	0.949722
chr12_56.81_57.01MB	rs2638315	12	56865056	Glutamate to glutamine ratio	2876	2.63693e-05	0.00882502	5.70679e-05	0.018126	0.972966
chr12_56.81_57.01MB	rs2638315	12	56865056	Cysteine to 5-oxoproline ratio	2876	1.77994e-07	5.95693e-05	0.000107512	0.0350163	0.964816
chr12_56.81_57.01MB	rs2638315	12	56865056	Glutamine to asparagine ratio	2876	1.9045e-41	6.3738e-39	4.37193e-05	0.0136452	0.986311
chr12_56.81_57.01MB	rs2638315	12	56865056	5-oxoproline to citrate ratio	2876	1.35029e-06	0.000451902	8.72832e-05	0.0282399	0.97122
chr12_56.81_57.01MB	rs2638315	12	56865056	Adenosine 5'-monophosphate (AMP) to glutamine ratio	2876	3.65571e-07	0.000122346	3.50342e-05	0.0107358	0.989106
chr12_56.81_57.01MB	rs2638315	12	56865056	Phosphate to glutamine ratio	2876	1.64087e-25	5.49151e-23	2.45818e-05	0.00723406	0.992741
chr12_56.81_57.01MB	rs2638315	12	56865056	Citrulline to ornithine ratio	2876	1.03814e-05	0.00347434	3.95439e-05	0.01225	0.984226
chr12_56.81_57.01MB	rs2638315	12	56865056	Glutamate to 5-oxoproline ratio	2876	0.000451168	0.150993	0.000128511	0.0422026	0.806225
chr12_56.81_57.01MB	rs2638315	12	56865056	Phosphate to 5-oxoproline ratio	2876	9.5599e-09	3.19942e-06	2.79446e-05	0.00836064	0.991608
chr12_56.81_57.01MB	rs2638315	12	56865056	Glutamine to alanine ratio	2876	8.13174e-22	2.72145e-19	2.68889e-05	0.00800694	0.991966
chr12_56.81_57.01MB	rs2638315	12	56865056	Histidine to glutamine ratio	2876	3.54759e-46	1.18727e-43	2.30194e-05	0.00671064	0.993266
chr12_96.04_96.33MB	rs111391193	12	96139362	Docosatrienoate (22:3n3)	5062	9.08137e-07	0.102668	3.93292e-07	0.0436091	0.853722
chr12_109.95_113.97MB	rs4766578	12	111904371	Kynurenine	2376	2.58252e-31	2.33959e-09	2.40121e-24	0.0207742	0.979226
chr12_109.95_113.97MB	rs4766578	12	111904371	Glycerol 3-phosphate	2376	1.07238e-23	0.097151	3.22901e-24	0.0283783	0.874471
chr12_109.95_113.97MB	rs4766578	12	111904371	Homocitrulline	2376	1.15831e-23	0.104935	6.41068e-24	0.0572387	0.837826
chr12_109.95_113.97MB	rs4766578	12	111904371	1-methyl-4-imidazoleacetate	2376	1.01615e-24	0.00920566	1.04091e-24	0.00844761	0.982347
chr12_109.95_113.97MB	rs4766578	12	111904371	3-(3-amino-3-carboxypropyl)uridine	2374	2.37861e-24	0.0215486	1.98099e-24	0.016985	0.961466
chr12_109.95_113.97MB	rs4766578	12	111904371	5-methyluridine (ribothymidine)	2376	1.74654e-24	0.0158225	8.06044e-25	0.00632437	0.977853
chr12_109.95_113.97MB	rs4766578	12	111904371	N-acetylserine	2376	2.73605e-24	0.0247868	1.54622e-24	0.0130456	0.962168
chr12_109.95_113.97MB	rs4766578	12	111904371	Sphingomyelin (d18:1/18:1, d18:2/18:0)	2376	1.67451e-25	0.00151699	4.41115e-24	0.0390026	0.95948
chr12_109.95_113.97MB	rs4766578	12	111904371	Methionine sulfone	2376	2.99952e-24	0.0271737	2.77738e-24	0.0242126	0.948614
chr12_109.95_113.97MB	rs4766578	12	111904371	Sphingomyelin (d18:1/20:1, d18:2/20:0)	2376	5.60904e-25	0.00508142	1.20779e-24	0.00995683	0.984962
chr12_109.95_113.97MB	rs4766578	12	111904371	C-glycosyltryptophan	2376	9.42129e-24	0.0853507	4.2689e-24	0.0377966	0.876853
chr12_109.95_113.97MB	rs4766578	12	111904371	Sphingomyelin (d18:2/23:0, d18:1/23:1, d17:1/24:1)	2376	1.38791e-24	0.0125736	1.67723e-24	0.0142214	0.973205
chr12_109.95_113.97MB	rs4766578	12	111904371	Sphingomyelin (d18:2/18:1)	2376	5.24571e-24	0.0475227	1.97085e-24	0.016919	0.935558
chr12_109.95_113.97MB	rs4766578	12	111904371	2,3-dihydroxy-5-methylthio-4-pentenoate (dmtpa)	2376	5.79762e-24	0.0525226	5.36654e-24	0.0477175	0.89976
chr12_109.95_113.97MB	rs4766578	12	111904371	Homovanillate (hva)	2374	4.15765e-24	0.0376655	4.94886e-24	0.043915	0.918419
chr12_109.95_113.97MB	rs4766578	12	111904371	5,6-dihydrothymine	2376	1.36773e-23	0.123907	7.9374e-24	0.0711026	0.80499
chr12_109.95_113.97MB	rs4766578	12	111904371	Quinolinate	2376	1.99385e-35	1.8063e-13	3.34627e-25	0.00203353	0.997966
chr12_109.95_113.97MB	rs4766578	12	111904371	N-acetylputrescine	2376	8.34047e-24	0.0755592	3.44435e-24	0.0303094	0.894131
chr12_109.95_113.97MB	rs4766578	12	111904371	5-methylthioadenosine (mta)	2376	1.14614e-23	0.103833	3.69165e-24	0.0325803	0.863587
chr12_109.95_113.97MB	rs4766578	12	111904371	Guanidinoacetate	2376	1.61086e-23	0.145933	3.97394e-24	0.0351824	0.818884
chr12_109.95_113.97MB	rs4766578	12	111904371	2'-deoxyuridine	2376	2.73759e-25	0.00248008	2.00205e-24	0.0171568	0.980363
chr12_109.95_113.97MB	rs4766578	12	111904371	X-12100	2376	2.09586e-32	1.89871e-10	2.49192e-24	0.0215968	0.978403
chr12_109.95_113.97MB	rs4766578	12	111904371	X-15503	2376	1.93195e-24	0.0175022	4.90572e-24	0.0435036	0.938994
chr12_109.95_113.97MB	rs4766578	12	111904371	X-25790	2376	4.39675e-24	0.0398317	1.21649e-23	0.109355	0.850813
chr12_109.95_113.97MB	rs4766578	12	111904371	Orotidine	2376	3.85841e-27	3.49546e-05	4.54075e-25	0.00311677	0.996848
chr12_109.95_113.97MB	rs4766578	12	111904371	N-delta-acetylornithine	2376	1.19179e-23	0.107968	7.16547e-24	0.0640865	0.827945
chr12_109.95_113.97MB	rs4766578	12	111904371	S-adenosylhomocysteine (SAH) to 5-methyluridine (ribothymidine) ratio	2374	3.14258e-24	0.0284697	8.67366e-25	0.00689312	0.964637
chr12_109.95_113.97MB	rs4766578	12	111904371	Arginine to glutamate ratio	2376	8.11025e-24	0.0734735	3.66341e-24	0.0322938	0.894233
chr12_109.95_113.97MB	rs4766578	12	111904371	Phosphate to 2'-deoxyuridine ratio	2376	1.00299e-25	0.000908645	3.35606e-24	0.029434	0.969657
chr12_109.95_113.97MB	rs4766578	12	111904371	Alpha-ketoglutarate to kynurenine ratio	2376	5.35236e-25	0.00484888	8.41547e-24	0.0753188	0.919832
chr12_109.95_113.97MB	rs4766578	12	111904371	Uridine to 2'-deoxyuridine ratio	2376	6.66633e-24	0.0603926	3.10807e-24	0.0272447	0.912363
chr12_122.43_122.72MB	rs28707337	12	122600134	Guanidinoacetate	3394	9.03178e-21	0.025054	4.66862e-20	0.12866	0.846286
chr12_133_133.21MB	rs75312918	12	133071761	Glucuronate to androsterone glucuronide ratio	4372	1.86901e-13	0.0346622	1.37108e-13	0.0244869	0.940851
chr13_40.7_40.81MB	rs78375967	13	40751567	Oleoylcarnitine (C18:1)	4267	0.000507767	0.125925	0.000244067	0.0597143	0.813609
chr13_40.7_40.81MB	rs78375967	13	40751567	Uridine	4266	0.000133818	0.0331866	0.000124991	0.030061	0.936494
chr13_40.7_40.81MB	rs78375967	13	40751567	Glycochenodeoxycholate glucuronide (1)	4267	0.000349762	0.08674	0.000376538	0.0925604	0.819973
chr13_40.7_40.81MB	rs78375967	13	40751567	Phosphate to uridine ratio	4266	9.17149e-05	0.0227451	0.000115134	0.0276035	0.949445
chr13_72.28_72.44MB	rs9318029	13	72365249	Phenyllactate (pla)	4185	0.000335967	0.071248	0.000208187	0.0432649	0.884943
chr13_72.28_72.44MB	rs9318029	13	72365249	N1-methylinosine	4186	0.000404469	0.0857751	0.000237047	0.0494059	0.864178
chr13_96.01_96.16MB	rs78477512	13	96113717	5-methylthioadenosine (mta)	4533	7.60157e-05	0.0848228	3.47241e-05	0.03787	0.877196
chr14_93.56_93.69MB	rs72706475	14	93630159	Vanillic acid glycine	4126	0.00016197	0.00515187	0.000313652	0.0089911	0.985381
chr14_93.56_93.69MB	rs72706475	14	93630159	3-hydroxyoctanoylcarnitine (2)	4126	0.00395474	0.12579	0.00153073	0.0478677	0.820856
chr14_93.56_93.69MB	rs72706475	14	93630159	X-17335	4126	0.00408303	0.129871	0.00165171	0.0517241	0.81267
chr15_72.92_73.14MB	rs4777542	15	73082366	Galactonate	3064	4.23473e-08	0.000732172	8.2387e-06	0.141587	0.857673
chr15_72.92_73.14MB	rs4777542	15	73082366	Erythronate	3064	2.72769e-06	0.047161	1.36926e-06	0.022744	0.930091
chr15_72.92_73.14MB	rs4777542	15	73082366	N-methyltaurine	3064	5.75144e-06	0.0994407	3.27116e-06	0.0557126	0.844838
chr15_73.29_73.68MB	rs112752532	15	73431021	4-hydroxyphenylacetylglutamine	3243	9.47465e-05	0.0455351	0.00016168	0.0768257	0.877383
chr15_75.54_76.56MB	rs10851885	15	76304503	5-hydroxymethyl-2-furoylcarnitine	3246	1.3557e-43	0.137232	3.90908e-44	0.038746	0.824022
chr15_76.64_76.78MB	rs76871672	15	76692035	5-hydroxymethyl-2-furoylcarnitine	3058	1.36077e-43	0.137746	3.51091e-44	0.0347119	0.827543
chr15_99.15_99.37MB	rs7166287	15	99273075	3-hydroxy-2-ethylpropionate	5026	1.96512e-26	0.00220854	2.6422e-25	0.0287259	0.969066
chr15_99.15_99.37MB	rs7166287	15	99273075	Fructosyllysine	5026	6.23066e-25	0.0700246	8.96635e-25	0.0999401	0.830035
chr16_14.35_14.49MB	rs30221	16	14413177	X-19141	3076	0.00335993	0.117573	0.00196594	0.0679844	0.809117
chr16_20.3_20.44MB	rs13329952	16	20366507	Kynurenine	4001	7.94261e-08	0.000145057	1.25901e-05	0.0220157	0.977827
chr16_20.3_20.44MB	rs13329952	16	20366507	1-methylhistidine	4001	2.7195e-05	0.0496668	2.47322e-05	0.0442629	0.906018
chr16_20.3_20.44MB	rs13329952	16	20366507	3-hydroxy-2-ethylpropionate	4001	2.58573e-06	0.00472237	1.56975e-05	0.0277011	0.967558
chr16_20.3_20.44MB	rs13329952	16	20366507	N-acetylthreonine	4001	1.00203e-05	0.0183003	2.29607e-05	0.0409929	0.940674
chr16_20.3_20.44MB	rs13329952	16	20366507	Erythronate	4001	4.83417e-08	8.82875e-05	9.65071e-06	0.016642	0.98326
chr16_20.3_20.44MB	rs13329952	16	20366507	N1-methylinosine	4001	2.31283e-05	0.0422397	1.86389e-05	0.0331161	0.924602
chr16_20.3_20.44MB	rs13329952	16	20366507	N6-carbamoylthreonyladenosine	4001	5.31823e-07	0.000971279	1.13263e-05	0.0197062	0.979311
chr16_20.3_20.44MB	rs13329952	16	20366507	N2,n2-dimethylguanosine	4001	3.72925e-06	0.00681081	1.01077e-05	0.0174842	0.975691
chr16_20.3_20.44MB	rs13329952	16	20366507	3-(3-amino-3-carboxypropyl)uridine	4002	1.25316e-08	2.28868e-05	2.17409e-05	0.0387447	0.961211
chr16_20.3_20.44MB	rs13329952	16	20366507	Tiglylcarnitine (C5:1-DC)	4000	2.18614e-05	0.039926	2.89161e-05	0.051902	0.908121
chr16_20.3_20.44MB	rs13329952	16	20366507	N6-acetyllysine	4001	1.97933e-05	0.0361489	3.04809e-05	0.0547588	0.909042
chr16_20.3_20.44MB	rs13329952	16	20366507	N-acetylserine	4001	1.05622e-06	0.00192899	2.96321e-05	0.0531729	0.944867
chr16_20.3_20.44MB	rs13329952	16	20366507	2s,3R-dihydroxybutyrate	4001	2.94117e-05	0.0537152	2.58668e-05	0.0463411	0.899888
chr16_20.3_20.44MB	rs13329952	16	20366507	Sulfate	4001	5.42574e-05	0.0990913	3.86563e-05	0.0697678	0.831048
chr16_20.3_20.44MB	rs13329952	16	20366507	6-oxopiperidine-2-carboxylate	4001	7.7036e-05	0.140692	3.24808e-05	0.0585197	0.800678
chr16_20.3_20.44MB	rs13329952	16	20366507	O-sulfo-l-tyrosine	4001	1.57235e-06	0.00287161	2.91851e-05	0.0523566	0.944741
chr16_20.3_20.44MB	rs13329952	16	20366507	N-acetyltaurine	4002	1.56388e-06	0.00285615	2.07114e-05	0.0368653	0.960256
chr16_20.3_20.44MB	rs13329952	16	20366507	Vanillactate	4001	4.88521e-06	0.00892195	2.62241e-05	0.0469495	0.944097
chr16_20.3_20.44MB	rs13329952	16	20366507	C-glycosyltryptophan	4001	1.80117e-08	3.28951e-05	1.59175e-05	0.0280987	0.971852
chr16_20.3_20.44MB	rs13329952	16	20366507	Arabitol/xylitol	4001	8.66978e-07	0.00158338	2.17906e-05	0.0388371	0.959557
chr16_20.3_20.44MB	rs13329952	16	20366507	Hydroxyasparagine	4001	9.80609e-08	0.000179091	1.12773e-05	0.0196158	0.980194
chr16_20.3_20.44MB	rs13329952	16	20366507	N,n,n-trimethyl-alanylproline betaine (tmap)	4001	8.55037e-08	0.000156157	9.65845e-06	0.0166563	0.983178
chr16_20.3_20.44MB	rs13329952	16	20366507	2,3-dihydroxy-5-methylthio-4-pentenoate (dmtpa)	4001	1.01232e-06	0.00184883	2.34912e-05	0.0419463	0.95618
chr16_20.3_20.44MB	rs13329952	16	20366507	(S)-a-amino-omega-caprolactam	4001	1.91466e-06	0.00349679	1.9176e-05	0.0340591	0.962423
chr16_20.3_20.44MB	rs13329952	16	20366507	N-acetylvaline	4001	1.91889e-06	0.00350451	1.14416e-05	0.0199194	0.976563
chr16_20.3_20.44MB	rs13329952	16	20366507	N-acetylmethionine	4002	6.89291e-06	0.0125887	1.79612e-05	0.0318474	0.955539
chr16_20.3_20.44MB	rs13329952	16	20366507	N-acetylalanine	4001	6.97742e-07	0.0012743	1.46511e-05	0.0257847	0.972926
chr16_20.3_20.44MB	rs13329952	16	20366507	Vanillylmandelate (VMA)	4001	5.17681e-09	9.45452e-06	2.47054e-05	0.0441641	0.955802
chr16_20.3_20.44MB	rs13329952	16	20366507	N1-methyladenosine	4001	2.61081e-05	0.0476817	3.22255e-05	0.0579598	0.8943
chr16_20.3_20.44MB	rs13329952	16	20366507	N-acetylneuraminate	4001	8.0599e-08	0.0001472	2.52067e-05	0.0450808	0.954747
chr16_20.3_20.44MB	rs13329952	16	20366507	N-formylmethionine	4001	3.655e-09	6.6752e-06	1.56999e-05	0.0277009	0.972277
chr16_20.3_20.44MB	rs13329952	16	20366507	S-adenosylhomocysteine (SAH)	4002	6.46916e-06	0.0118148	1.89656e-05	0.0336828	0.954477
chr16_20.3_20.44MB	rs13329952	16	20366507	Quinolinate	4001	6.75836e-07	0.00123429	1.96076e-05	0.0348459	0.9639
chr16_20.3_20.44MB	rs13329952	16	20366507	Methylsuccinate	4000	6.47698e-05	0.11829	3.27126e-05	0.058921	0.822691
chr16_20.3_20.44MB	rs13329952	16	20366507	Creatinine	4002	1.1057e-07	0.000201937	2.42404e-05	0.0433142	0.956459
chr16_20.3_20.44MB	rs13329952	16	20366507	Urea	4001	1.59707e-05	0.0291677	2.09307e-05	0.0372928	0.933503
chr16_20.3_20.44MB	rs13329952	16	20366507	Pseudouridine	4001	1.26685e-07	0.000231367	1.65105e-05	0.029183	0.970569
chr16_20.3_20.44MB	rs13329952	16	20366507	Kynurenate	4001	4.33727e-07	0.000792125	1.45295e-05	0.025562	0.973631
chr16_20.3_20.44MB	rs13329952	16	20366507	X-12100	4001	1.71395e-07	0.000313023	1.40428e-05	0.0246717	0.975001
chr16_20.3_20.44MB	rs13329952	16	20366507	X-12707	4001	5.12922e-05	0.0936761	2.76563e-05	0.0496527	0.856592
chr16_20.3_20.44MB	rs13329952	16	20366507	X-12830	4001	1.2541e-05	0.0229039	1.86715e-05	0.0331563	0.943909
chr16_20.3_20.44MB	rs13329952	16	20366507	X-12906	4001	7.24732e-05	0.132359	3.41873e-05	0.0616311	0.805903
chr16_20.3_20.44MB	rs13329952	16	20366507	X-15503	4001	5.98632e-06	0.0109329	1.70128e-05	0.0301119	0.958932
chr16_20.3_20.44MB	rs13329952	16	20366507	X-18886	4001	1.74412e-05	0.0318532	1.82332e-05	0.0323639	0.935747
chr16_20.3_20.44MB	rs13329952	16	20366507	X-21283	4000	2.26971e-06	0.00414521	1.51431e-05	0.026687	0.96915
chr16_20.3_20.44MB	rs13329952	16	20366507	X-22162	4001	1.78025e-06	0.0032513	1.30757e-05	0.0229065	0.973827
chr16_20.3_20.44MB	rs13329952	16	20366507	X-24728	4001	7.62164e-05	0.139196	2.74269e-05	0.0492788	0.811422
chr16_20.3_20.44MB	rs13329952	16	20366507	X-25422	4001	1.48549e-05	0.0271299	1.41429e-05	0.0248814	0.94796
chr16_20.3_20.44MB	rs13329952	16	20366507	X-25790	4001	5.33306e-05	0.0973987	2.64983e-05	0.0475395	0.854982
chr16_20.3_20.44MB	rs13329952	16	20366507	Orotidine	4001	3.62624e-08	6.62268e-05	3.09796e-05	0.0556345	0.944268
chr16_20.3_20.44MB	rs13329952	16	20366507	S-adenosylhomocysteine (SAH) to leucine ratio	4001	3.20407e-05	0.0585167	2.88151e-05	0.051736	0.889687
chr16_20.3_20.44MB	rs13329952	16	20366507	Phosphate to N-acetylneuraminate ratio	4002	6.20149e-05	0.113259	3.59628e-05	0.0648578	0.821785
chr16_20.3_20.44MB	rs13329952	16	20366507	Uridine to pseudouridine ratio	4001	3.7697e-05	0.0688467	4.02462e-05	0.0726441	0.858431
chr16_20.3_20.44MB	rs13329952	16	20366507	Glutamate to kynurenine ratio	4002	2.53974e-05	0.0463838	1.93379e-05	0.0343981	0.919173
chr16_24.87_25.11MB	rs111873081	16	24955577	Myo-inositol	4273	1.70625e-12	1.25014e-06	3.88914e-08	0.0275225	0.972476
chr16_24.87_25.11MB	rs111873081	16	24955577	X-12729	4273	1.45531e-07	0.106628	1.11213e-07	0.0806709	0.812701
chr16_79.59_80.05MB_A	rs73575079	16	79745241	N-acetylserine	6734	3.78045e-22	0.0620265	6.52685e-22	0.106256	0.831718
chr16_79.59_80.05MB_A	rs73575079	16	79745241	Succinoyltaurine	6734	4.54584e-22	0.0745845	7.01036e-22	0.114209	0.811206
chr16_79.59_80.05MB_A	rs73575079	16	79745241	X-10458	6732	5.10429e-23	0.0083747	4.70925e-22	0.0763502	0.915275
chr16_79.59_80.05MB_A	rs73575079	16	79745241	Cortisone to cortisol ratio	6733	5.87537e-23	0.00963983	2.79927e-22	0.0449827	0.945377
chr16_79.59_80.05MB_B	rs58323452	16	79928440	N-acetylserine	6890	3.7763e-22	0.0619585	6.56662e-22	0.106909	0.831133
chr16_79.59_80.05MB_B	rs58323452	16	79928440	Succinoyltaurine	6890	4.52e-22	0.0741605	7.29671e-22	0.118912	0.806928
chr16_79.59_80.05MB_B	rs58323452	16	79928440	X-10458	6888	5.10074e-23	0.00836888	4.72421e-22	0.076596	0.915035
chr16_79.59_80.05MB_B	rs58323452	16	79928440	Cortisone to cortisol ratio	6889	5.89499e-23	0.00967202	2.58085e-22	0.0413956	0.948932
chr17_19.38_19.49MB	rs2453579	17	19435278	Carnitine	2447	2.57259e-05	0.0113985	0.000114338	0.0497216	0.93874
chr17_19.38_19.49MB	rs2453579	17	19435278	N,N,N-trimethyl-5-aminovalerate	2447	4.59943e-12	2.0379e-09	9.41755e-05	0.0407678	0.959138
chr17_19.38_19.49MB	rs2453579	17	19435278	N-acetyl-isoputreanine	2447	1.57363e-05	0.00697239	0.000138279	0.0603354	0.932538
chr17_19.38_19.49MB	rs2453579	17	19435278	N-acetylarginine	2447	1.33724e-10	5.92498e-08	5.15259e-05	0.0218518	0.978097
chr17_19.38_19.49MB	rs2453579	17	19435278	N2-acetyl,N6,N6-dimethyllysine	2447	7.8963e-05	0.0349866	3.36708e-05	0.0139678	0.950933
chr17_19.38_19.49MB	rs2453579	17	19435278	X-12798	2447	9.87243e-05	0.0437424	0.000258806	0.113829	0.842071
chr17_19.38_19.49MB	rs2453579	17	19435278	Tryptophan to pyruvate ratio	2447	5.19085e-05	0.0229994	0.000171347	0.0750182	0.901759
chr17_47.19_47.53MB	rs28394864	17	47450775	Phenylacetylglutamine	3384	7.2134e-09	0.0242401	1.31567e-08	0.0432796	0.93248
chr17_47.19_47.53MB	rs28394864	17	47450775	X-12216	3384	8.03217e-10	0.00269915	1.62307e-08	0.0535983	0.943703
chr17_47.19_47.53MB	rs28394864	17	47450775	X-12407	3384	2.53991e-08	0.0853518	2.36186e-08	0.0785326	0.836116
chr17_47.19_47.53MB	rs28394864	17	47450775	X-22834	3383	2.37753e-08	0.079895	1.83949e-08	0.0609555	0.859149
chr17_53.3_53.46MB	rs7224610	17	53364788	Choline	4106	4.71122e-21	0.135856	1.23455e-21	0.0347709	0.829373
chr17_58.81_59.55MB_A	rs2378816	17	59239149	1,5-anhydroglucitol (1,5-ag)	2834	5.36839e-22	0.0683441	1.70022e-22	0.0207343	0.910922
chr17_58.81_59.55MB_A	rs2378816	17	59239149	5-methyluridine (ribothymidine)	2834	3.07026e-22	0.039087	1.05811e-22	0.0125222	0.948391
chr17_58.81_59.55MB_A	rs2378816	17	59239149	S-methylmethionine	2834	6.563e-22	0.0835525	5.19381e-22	0.0652703	0.851177
chr17_58.81_59.55MB_B	rs9905274	17	59450441	1,5-anhydroglucitol (1,5-ag)	2630	5.36735e-22	0.0683309	1.70051e-22	0.020738	0.910931
chr17_58.81_59.55MB_B	rs9905274	17	59450441	5-methyluridine (ribothymidine)	2630	3.07324e-22	0.0391249	9.59847e-23	0.0112701	0.949605
chr17_58.81_59.55MB_B	rs9905274	17	59450441	S-methylmethionine	2630	6.56655e-22	0.0835977	5.11794e-22	0.0643035	0.852099
chr17_66.92_67.3MB	rs77542162	17	67081278	Retinol (Vitamin A)	3710	4.91059e-16	0.0424018	2.17949e-16	0.0178797	0.939718
chr17_66.92_67.3MB	rs77542162	17	67081278	Adenosine 5'-monophosphate (AMP) to urate ratio	3710	4.81019e-16	0.0415349	1.53962e-16	0.0123482	0.946117
chr17_74.09_74.4MB	rs164011	17	74273165	5-methylthioadenosine (mta)	4344	5.76528e-06	0.118878	1.56323e-06	0.0313836	0.849731
chr17_80.43_80.53MB	rs9894993	17	80481088	Cystathionine	5057	0.000673188	0.0821806	0.000515774	0.0621095	0.854521
chr17_80.43_80.53MB	rs9894993	17	80481088	Citrate to 4-hydroxyphenylpyruvate ratio	5056	0.000267009	0.0325955	0.000919652	0.111413	0.854804
chr18_10.43_10.61MB	rs489837	18	10485357	Dihydrocaffeate sulfate (2)	5133	0.000530744	0.0834423	0.000678144	0.105807	0.809542
chr18_57.68_58.14MB_A	rs538656	18	57850422	Inosine to theophylline ratio	4897	5.23211e-23	0.0720869	3.67894e-23	0.0498095	0.878104
chr18_57.68_58.14MB_B	rs78274649	18	58053794	Inosine to theophylline ratio	5155	5.22485e-23	0.0719869	3.66781e-23	0.049656	0.878357
chr19_8.22_8.34MB	rs62126382	19	8272916	N-acetylcarnosine	4611	1.90379e-09	0.0815956	9.11605e-10	0.0381908	0.880214
chr19_8.22_8.34MB	rs62126382	19	8272916	Sphingomyelin (d18:2/24:1, d18:1/24:2)	4612	7.09012e-10	0.030388	1.45853e-09	0.0616041	0.908008
chr19_8.22_8.34MB	rs62126382	19	8272916	N-acetylputrescine	4611	5.3624e-11	0.0022983	1.60433e-10	0.00588427	0.991817
chr19_33.12_33.52MB	rs12976336	19	33357318	Homocitrulline	4788	1.07713e-66	1.95762e-56	7.95524e-12	0.143725	0.856275
chr19_33.12_33.52MB	rs12976336	19	33357318	X-24736	4784	2.66791e-65	4.84877e-55	8.10905e-12	0.146524	0.853476
chr19_33.12_33.52MB	rs12976336	19	33357318	N6-methyllysine	4789	2.61647e-25	4.75528e-15	9.13032e-12	0.165103	0.834897
chr19_33.12_33.52MB	rs12976336	19	33357318	X-12112	4789	6.25137e-19	1.13615e-08	1.00225e-11	0.181335	0.818665
chr19_33.74_33.87MB	rs117035602	19	33798476	Homocitrulline	5101	1.0717e-66	1.94776e-56	7.95514e-12	0.143724	0.856276
chr19_33.74_33.87MB	rs117035602	19	33798476	X-24736	5097	2.63316e-65	4.78561e-55	8.10887e-12	0.14652	0.85348
chr19_33.74_33.87MB	rs117035602	19	33798476	N6-methyllysine	5102	2.6204e-25	4.76242e-15	9.07156e-12	0.164034	0.835966
chr19_33.74_33.87MB	rs117035602	19	33798476	X-12112	5102	6.27443e-19	1.14034e-08	9.89224e-12	0.178964	0.821036
chr19_50.17_50.31MB	rs10421230	19	50260266	Cysteine to alanine ratio	3917	1.06315e-09	0.0973557	2.8405e-10	0.0251338	0.877511
chr20_10.59_10.75MB	rs2235811	20	10644158	21-hydroxypregnenolone disulfate	4386	0.000128762	0.0729871	4.95457e-05	0.0271846	0.89965
chr20_10.59_10.75MB	rs2235811	20	10644158	Ornithine	4386	0.000225556	0.127853	9.97649e-05	0.0557342	0.816087
chr20_10.59_10.75MB	rs2235811	20	10644158	X-24546	4385	1.11615e-05	0.00632676	2.16705e-05	0.0113013	0.982339
chr20_32.85_33.82MB	rs6058108	20	33288655	N-palmitoyl-sphingosine (d18:1 to 16:0) to N-palmitoyl-sphinganine (d18:0 to 16:0) ratio	2872	1.80106e-06	0.00224699	0.000111393	0.138114	0.859526
chr20_42.99_43.11MB	rs6031601	20	43057820	7-alpha-hydroxy-3-oxo-4-cholestenoate (7-hoca)	4008	8.04977e-07	0.121907	2.1076e-07	0.0310709	0.847021
chr20_42.99_43.11MB	rs6031601	20	43057820	Cerotoylcarnitine (C26)	4008	1.4107e-07	0.0213639	5.92787e-08	0.00800665	0.970629
chr20_42.99_43.11MB	rs6031601	20	43057820	Ximenoylcarnitine (C26:1)	4008	1.47246e-07	0.0222992	4.36176e-08	0.00563345	0.972067
chr20_42.99_43.11MB	rs6031601	20	43057820	X-21845	4005	9.48204e-07	0.133052	3.74449e-07	0.0517275	0.815219
chr21_31.53_31.64MB	rs9647055	21	31587382	X-11372	4458	0.000144353	0.12671	4.61631e-05	0.0396874	0.833413
chr21_37.74_37.89MB	rs219787	21	37829508	Phosphate to mannose ratio	4981	1.53406e-11	0.035628	1.53626e-11	0.0347496	0.929622
chr22_28.26_29.18MB	rs5762683	22	28947631	Phenylacetylcarnitine	3207	1.00243e-06	0.0903137	1.01903e-06	0.0909907	0.818694
chr22_44.27_44.45MB	rs738408	22	44324730	1-palmitoyl-2-linoleoyl-GPE (16:0/18:2)	5053	1.3926e-36	0.0719296	7.63965e-37	0.0385704	0.8895
chr22_44.27_44.45MB	rs738408	22	44324730	1-oleoyl-2-linoleoyl-GPE (18:1/18:2)	5057	2.59425e-36	0.133997	9.43158e-37	0.0478974	0.818106
chr22_44.27_44.45MB	rs738408	22	44324730	3-ureidopropionate	5057	5.98504e-37	0.0309136	3.17118e-37	0.0154259	0.95366
chr22_44.27_44.45MB	rs738408	22	44324730	X-23641	5058	2.33782e-39	0.000120752	1.6387e-37	0.00747174	0.992408
chr22_44.27_44.45MB	rs738408	22	44324730	X-24328	5057	1.50093e-37	0.00775252	1.1328e-36	0.0575762	0.934671

## Sheet: Table S3
Supplemetary Table 3: Table of significant colocalisation of 1,296 plasma metabolites from GCKD with gout loci
						Posterior probability of colocalisation hypotheses
Locus	SNP	CHR	BP (b37)	Metabolite Name	Number of SNPs present in colocalisation region	H0	H1	H2	H3	H4
chr1_2.01_2.25MB	rs2503700	1	2120625	lactate	2629	8.83092e-06	0.101897	4.12086e-06	0.0466977	0.851393
chr1_26.54_26.67MB	rs75511481	1	26617630	aconitate [cis or trans]	2199	5.21532e-43	0.0836515	1.84931e-43	0.0287746	0.887574
chr1_26.54_26.67MB	rs75511481	1	26617630	androsterone glucuronide	2201	7.61612e-43	0.122159	2.82529e-43	0.0444831	0.833358
chr1_26.54_26.67MB	rs75511481	1	26617630	citrate	2199	9.0727e-43	0.145522	2.54375e-43	0.0399862	0.814491
chr1_26.54_26.67MB	rs75511481	1	26617630	erythritol	2198	8.03272e-43	0.128841	1.25082e-43	0.0192107	0.851948
chr1_26.54_26.67MB	rs75511481	1	26617630	X-23641	2200	9.14854e-43	0.146739	1.56037e-43	0.0241987	0.829063
chr1_26.94_27.91MB	rs79598313	1	27284913	androsterone glucuronide	1492	1.81671e-50	0.0689099	8.93616e-51	0.0329978	0.898092
chr1_26.94_27.91MB	rs79598313	1	27284913	erythritol	1492	2.98169e-50	0.113099	7.35836e-51	0.0270513	0.85985
chr1_26.94_27.91MB	rs79598313	1	27284913	X-23641	1497	4.412e-50	0.167353	8.27679e-51	0.0305928	0.802055
chr1_50.77_51.53MB	rs6658904	1	51106975	androstenediol (3beta,17beta) disulfate (1)	1553	1.75306e-06	0.0645228	1.17387e-06	0.0423122	0.893162
chr1_50.77_51.53MB	rs6658904	1	51106975	androstenediol (3beta,17beta) disulfate (2)	1553	1.08827e-06	0.0400548	1.0181e-06	0.0365487	0.923394
chr1_50.77_51.53MB	rs6658904	1	51106975	X-21410	1558	1.83666e-06	0.0676	1.82333e-06	0.0662433	0.866153
chr1_91.48_91.59MB	rs469882	1	91530432	alpha-hydroxyisocaproate	2742	0.00043728	0.0770813	0.000183816	0.0315114	0.890786
chr1_91.48_91.59MB	rs469882	1	91530432	m-tyramine sulfate	2722	0.00056989	0.100457	0.000544446	0.0951688	0.80326
chr1_92.99_94.06MB_B	rs7417952	1	93854186	behenoyl dihydrosphingomyelin (d18:0/22:0)*	2287	2.40266e-06	0.0655595	4.95569e-06	0.134422	0.800011
chr1_92.99_94.06MB_B	rs7417952	1	93854186	oleoyl-linoleoyl-glycerol (18:1/18:2) [1]	2288	8.29227e-07	0.0226265	2.5032e-06	0.067393	0.909977
chr1_92.99_94.06MB_B	rs7417952	1	93854186	oleoyl-linoleoyl-glycerol (18:1/18:2) [2]	2288	1.55089e-06	0.042318	2.37912e-06	0.0640237	0.893654
chr1_92.99_94.06MB_B	rs7417952	1	93854186	oleoyl-oleoyl-glycerol (18:1/18:1) [1]*	2286	2.04828e-06	0.05589	3.46988e-06	0.0938296	0.850275
chr1_120.16_120.32MB	rs12064784	1	120272120	3-methylglutaconate	1759	1.032e-06	0.114712	2.30762e-07	0.0247899	0.860497
chr1_154.08_154.48MB_A	rs35950207	1	154291958	arabonate/xylonate	1999	2.27084e-09	0.000174028	1.66917e-07	0.0118039	0.988022
chr1_154.08_154.48MB_A	rs35950207	1	154291958	N-stearoylserine*	1983	3.12585e-07	0.0239554	8.14078e-07	0.0614733	0.91457
chr1_162.48_162.63MB	rs10799848	1	162572508	N-acetyl-cadaverine	3044	9.62766e-05	0.0829286	3.05898e-05	0.0254573	0.891487
chr1_177.79_177.96MB	rs633715	1	177852580	1-(1-enyl-palmitoyl)-2-linoleoyl-GPC (P-16:0/18:2)*	2456	2.18568e-05	0.076507	1.66717e-05	0.0574911	0.865963
chr1_177.79_177.96MB	rs633715	1	177852580	1-(1-enyl-stearoyl)-2-arachidonoyl-GPE (P-18:0/20:4)*	2456	1.52583e-05	0.0534096	1.82207e-05	0.0628955	0.883661
chr1_177.79_177.96MB	rs633715	1	177852580	1-(1-enyl-stearoyl)-2-linoleoyl-GPE (P-18:0/18:2)*	2456	5.3297e-06	0.0186559	1.56877e-05	0.0539853	0.927338
chr1_177.79_177.96MB	rs633715	1	177852580	1-(1-enyl-stearoyl)-2-oleoyl-GPE (P-18:0/18:1)	2457	2.54383e-05	0.0890435	1.95679e-05	0.0676518	0.84326
chr1_177.79_177.96MB	rs633715	1	177852580	1-linoleoyl-2-arachidonoyl-GPC (18:2/20:4n6)*	2457	4.11634e-06	0.0144087	6.88745e-06	0.0231462	0.962434
chr1_177.79_177.96MB	rs633715	1	177852580	1-palmitoyl-2-stearoyl-GPC (16:0/18:0)	2456	2.80049e-05	0.0980275	1.03223e-05	0.0352653	0.866669
chr1_177.79_177.96MB	rs633715	1	177852580	1-stearoyl-2-linoleoyl-GPC (18:0/18:2)*	2456	3.95012e-05	0.138269	1.73534e-05	0.0599414	0.801733
chr1_177.79_177.96MB	rs633715	1	177852580	1-stearoyl-2-oleoyl-GPI (18:0/18:1)*	2456	4.42399e-06	0.0154856	8.68169e-06	0.0294341	0.955067
chr1_177.79_177.96MB	rs633715	1	177852580	1-stearoyl-GPC (18:0)	2456	4.28422e-05	0.149964	1.09731e-05	0.0375974	0.812385
chr1_177.79_177.96MB	rs633715	1	177852580	1,2-dilinoleoyl-GPC (18:2/18:2)	2457	2.74125e-05	0.0959541	1.17859e-05	0.0403914	0.863615
chr1_177.79_177.96MB	rs633715	1	177852580	arachidoylcarnitine (C20)*	2457	3.5284e-05	0.123507	1.08011e-05	0.0369684	0.839478
chr1_177.79_177.96MB	rs633715	1	177852580	N2,N2-dimethylguanosine	2456	5.70219e-06	0.0199598	2.25878e-05	0.078164	0.901848
chr2_10.13_10.25MB	rs10165255	2	10199601	X-25422	3717	0.00017138	0.0738145	0.000196045	0.0835955	0.842223
chr2_15.68_15.87MB	rs807624	2	15782471	2-hydroxy-4-(methylthio)butanoic acid	2963	3.72986e-05	0.0502698	1.1483e-05	0.0145412	0.93514
chr2_15.68_15.87MB	rs807624	2	15782471	phenyllactate (PLA)	2964	4.90642e-05	0.066127	1.75781e-05	0.0227802	0.911026
chr2_15.68_15.87MB	rs807624	2	15782471	X-13866	2967	9.03208e-05	0.121731	2.92011e-05	0.0385166	0.839632
chr2_25.89_26.17MB	rs188411445	2	26065576	cis-3,4-methyleneheptanoate	1973	3.83589e-06	0.0976723	2.97496e-06	0.0749232	0.827398
chr2_25.89_26.17MB	rs188411445	2	26065576	X-21319	1978	3.85018e-06	0.0980362	2.81721e-06	0.0709029	0.831054
chr2_25.89_26.17MB	rs188411445	2	26065576	xylose	1974	2.47023e-07	0.0062899	2.93013e-06	0.0736891	0.920018
chr2_26.91_28.71MB	rs1260326	2	27730940	1-arachidonoyl-GPE (20:4n6)*	1485	9.71818e-158	0.00170586	2.25041e-157	0.00295488	0.995339
chr2_26.91_28.71MB	rs1260326	2	27730940	1-linolenoyl-GPC (18:3)*	1485	2.48529e-156	0.0436251	1.51315e-156	0.02563	0.930745
chr2_26.91_28.71MB	rs1260326	2	27730940	1-linoleoyl-GPE (18:2)*	1485	3.56842e-157	0.00626375	5.74324e-157	0.00909664	0.98464
chr2_26.91_28.71MB	rs1260326	2	27730940	1-myristoyl-2-arachidonoyl-GPC (14:0/20:4)*	1485	3.25819e-158	0.00057192	1.73132e-157	0.00204165	0.997386
chr2_26.91_28.71MB	rs1260326	2	27730940	1-oleoyl-2-arachidonoyl-GPE (18:1/20:4)*	1484	1.0384e-156	0.0182274	4.59154e-157	0.00708498	0.974688
chr2_26.91_28.71MB	rs1260326	2	27730940	1-oleoyl-2-docosahexaenoyl-GPC (18:1/22:6)*	1486	1.23088e-158	0.00021606	2.59313e-157	0.00355557	0.996228
chr2_26.91_28.71MB	rs1260326	2	27730940	1-oleoyl-GPC (18:1)	1485	2.23917e-156	0.0393049	1.9334e-156	0.0330099	0.927685
chr2_26.91_28.71MB	rs1260326	2	27730940	1-oleoyl-GPE (18:1)	1485	3.13673e-157	0.005506	2.58945e-157	0.0035544	0.99094
chr2_26.91_28.71MB	rs1260326	2	27730940	1-palmitoleoyl-2-linolenoyl-GPC (16:1/18:3)*	1480	8.5786e-159	0.000150583	2.628e-157	0.00361677	0.996233
chr2_26.91_28.71MB	rs1260326	2	27730940	1-palmitoleoyl-GPC (16:1)*	1485	2.83406e-157	0.00497471	6.55771e-157	0.0105264	0.984499
chr2_26.91_28.71MB	rs1260326	2	27730940	1-palmitoyl-2-docosahexaenoyl-GPC (16:0/22:6)	1485	6.43822e-156	0.113012	1.42391e-156	0.0241314	0.862857
chr2_26.91_28.71MB	rs1260326	2	27730940	1-palmitoyl-2-docosahexaenoyl-GPE (16:0/22:6)*	1485	8.09783e-156	0.142144	1.606e-156	0.0273601	0.830496
chr2_26.91_28.71MB	rs1260326	2	27730940	1-palmitoyl-2-linoleoyl-GPC (16:0/18:2)	1485	7.85497e-156	0.137881	3.48519e-156	0.0603748	0.801745
chr2_26.91_28.71MB	rs1260326	2	27730940	1-palmitoyl-2-oleoyl-GPC (16:0/18:1)	1485	1.17234e-156	0.0205785	8.10758e-157	0.0132653	0.966156
chr2_26.91_28.71MB	rs1260326	2	27730940	1-palmitoyl-2-oleoyl-GPE (16:0/18:1)	1485	5.41117e-156	0.0949839	7.64194e-157	0.0125216	0.892494
chr2_26.91_28.71MB	rs1260326	2	27730940	1-palmitoyl-GPC (16:0)	1485	8.73764e-157	0.0153374	1.00945e-156	0.0167513	0.967911
chr2_26.91_28.71MB	rs1260326	2	27730940	1-palmitoyl-GPE (16:0)	1485	6.79843e-160	1.19335e-05	1.87116e-157	0.0022868	0.997701
chr2_26.91_28.71MB	rs1260326	2	27730940	1-stearoyl-2-arachidonoyl-GPE (18:0/20:4)	1485	9.17862e-156	0.161115	1.16991e-156	0.0197166	0.819168
chr2_26.91_28.71MB	rs1260326	2	27730940	1-stearoyl-2-arachidonoyl-GPI (18:0/20:4)	1485	1.65309e-158	0.000290172	1.27928e-156	0.0214773	0.978233
chr2_26.91_28.71MB	rs1260326	2	27730940	1-stearoyl-2-linoleoyl-GPE (18:0/18:2)*	1485	3.92404e-156	0.0688798	7.83504e-157	0.0128348	0.918285
chr2_26.91_28.71MB	rs1260326	2	27730940	1-stearoyl-2-oleoyl-GPE (18:0/18:1)	1485	4.63322e-156	0.0813283	7.38576e-157	0.0120578	0.906614
chr2_26.91_28.71MB	rs1260326	2	27730940	1-stearoyl-GPC (18:0)	1485	7.5649e-156	0.132789	2.57552e-156	0.0443861	0.822825
chr2_26.91_28.71MB	rs1260326	2	27730940	1-stearoyl-GPE (18:0)	1485	1.0369e-159	1.8201e-05	2.12001e-157	0.00272406	0.997258
chr2_26.91_28.71MB	rs1260326	2	27730940	10-undecenoate (11:1n1)	1485	3.67126e-156	0.0644427	4.8305e-157	0.00755111	0.928006
chr2_26.91_28.71MB	rs1260326	2	27730940	2-hydroxybutyrate/2-hydroxyisobutyrate	1486	2.82426e-157	0.0049575	4.4219e-157	0.00677362	0.988269
chr2_26.91_28.71MB	rs1260326	2	27730940	2-palmitoleoyl-GPC (16:1)*	1480	3.29623e-156	0.0578598	6.77678e-157	0.0109643	0.931176
chr2_26.91_28.71MB	rs1260326	2	27730940	2-stearoyl-GPE (18:0)*	1488	3.1519e-156	0.0553263	5.92624e-157	0.00946729	0.935206
chr2_26.91_28.71MB	rs1260326	2	27730940	3,7-dimethylurate	1541	1.18777e-156	0.0208493	1.06776e-156	0.0177813	0.961369
chr2_26.91_28.71MB	rs1260326	2	27730940	4-allylcatechol sulfate	1487	2.17296e-156	0.0381425	5.47746e-157	0.00866155	0.953196
chr2_26.91_28.71MB	rs1260326	2	27730940	alanine	1485	1.67894e-156	0.029471	1.08295e-156	0.0180569	0.952472
chr2_26.91_28.71MB	rs1260326	2	27730940	alpha-ketobutyrate	1519	1.39689e-156	0.0245201	7.06806e-157	0.0114427	0.964037
chr2_26.91_28.71MB	rs1260326	2	27730940	alpha-tocopherol	1485	1.76664e-156	0.0310103	4.17858e-156	0.0724513	0.896538
chr2_26.91_28.71MB	rs1260326	2	27730940	cis-3,4-methyleneheptanoylglycine	1480	5.00835e-156	0.087913	2.41462e-156	0.041514	0.870573
chr2_26.91_28.71MB	rs1260326	2	27730940	diacylglycerol (14:0/18:1, 16:0/16:1) [1]*	1496	5.98184e-156	0.105001	1.55189e-156	0.0263722	0.868627
chr2_26.91_28.71MB	rs1260326	2	27730940	diacylglycerol (16:1/18:2 [2], 16:0/18:3 [1])*	1486	2.22322e-156	0.0390248	7.19424e-157	0.011679	0.949296
chr2_26.91_28.71MB	rs1260326	2	27730940	glycerophosphoethanolamine	1485	2.2527e-156	0.0395424	9.9866e-157	0.0165859	0.943872
chr2_26.91_28.71MB	rs1260326	2	27730940	homoarginine	1485	5.9074e-156	0.103694	9.9674e-157	0.0166164	0.879689
chr2_26.91_28.71MB	rs1260326	2	27730940	lignoceroylcarnitine (C24)*	1488	3.41238e-157	0.00598985	3.59017e-157	0.00531323	0.988697
chr2_26.91_28.71MB	rs1260326	2	27730940	linoleoyl-arachidonoyl-glycerol (18:2/20:4) [1]*	1549	1.58548e-159	2.78304e-05	1.34345e-157	0.00135959	0.998613
chr2_26.91_28.71MB	rs1260326	2	27730940	linoleoyl-linoleoyl-glycerol (18:2/18:2) [1]*	1489	9.57158e-156	0.168013	1.84383e-156	0.0315648	0.800422
chr2_26.91_28.71MB	rs1260326	2	27730940	mannonate*	1487	5.19031e-165	9.1107e-11	7.80823e-158	0.000370973	0.999629
chr2_26.91_28.71MB	rs1260326	2	27730940	mannose	1488	5.28353e-168	9.27433e-14	6.15871e-158	8.11369e-05	0.999919
chr2_26.91_28.71MB	rs1260326	2	27730940	N-acetyl-1-methylhistidine*	1485	2.6438e-156	0.0464074	7.22992e-157	0.0117491	0.941844
chr2_26.91_28.71MB	rs1260326	2	27730940	N-acetylleucine	1485	9.94807e-158	0.00174621	2.42273e-157	0.00325769	0.994996
chr2_26.91_28.71MB	rs1260326	2	27730940	N-lactoyl leucine	1486	4.58597e-157	0.00804989	2.55065e-157	0.00348878	0.988461
chr2_26.91_28.71MB	rs1260326	2	27730940	N-lactoyl valine	1486	8.48761e-159	0.000148986	9.52868e-158	0.00067342	0.999178
chr2_26.91_28.71MB	rs1260326	2	27730940	N-nervonoyl-sphingadiene (d18:2/24:1)*	1486	2.68575e-156	0.0471438	6.14104e-156	0.10695	0.845907
chr2_26.91_28.71MB	rs1260326	2	27730940	oleoyl-arachidonoyl-glycerol (18:1/20:4) [1]*	1500	4.15043e-157	0.00728537	3.38447e-157	0.00495309	0.987762
chr2_26.91_28.71MB	rs1260326	2	27730940	oleoyl-arachidonoyl-glycerol (18:1/20:4) [2]*	1488	4.0717e-158	0.000714718	1.40124e-157	0.00146182	0.997823
chr2_26.91_28.71MB	rs1260326	2	27730940	oleoyl-linoleoyl-glycerol (18:1/18:2) [1]	1487	7.81284e-158	0.00137141	1.83345e-157	0.00222189	0.996407
chr2_26.91_28.71MB	rs1260326	2	27730940	oleoyl-linoleoyl-glycerol (18:1/18:2) [2]	1487	1.35102e-157	0.00237148	2.58643e-157	0.00354595	0.994083
chr2_26.91_28.71MB	rs1260326	2	27730940	oleoyl-oleoyl-glycerol (18:1/18:1) [1]*	1484	1.00131e-157	0.00175763	2.01395e-157	0.00253945	0.995703
chr2_26.91_28.71MB	rs1260326	2	27730940	palmitoleoyl-linoleoyl-glycerol (16:1/18:2) [1]*	1494	1.03118e-156	0.0181006	3.04657e-157	0.00437021	0.977529
chr2_26.91_28.71MB	rs1260326	2	27730940	taurocholenate sulfate*	1488	6.78848e-157	0.011916	2.51166e-156	0.0431429	0.944941
chr2_26.91_28.71MB	rs1260326	2	27730940	X-12753	1481	2.57338e-156	0.0451713	1.16222e-156	0.0194654	0.935363
chr2_26.91_28.71MB	rs1260326	2	27730940	X-14056	1485	6.57796e-157	0.0115465	3.75734e-157	0.00561254	0.982841
chr2_26.91_28.71MB	rs1260326	2	27730940	X-24328	1496	5.54257e-156	0.0972904	1.19266e-156	0.0200525	0.882657
chr2_26.91_28.71MB	rs1260326	2	27730940	X-24801	1486	1.23089e-156	0.0216061	3.69805e-157	0.00551843	0.972875
chr2_26.91_28.71MB	rs1260326	2	27730940	X-25343	1487	2.85928e-157	0.00501898	2.93028e-157	0.00415279	0.990828
chr2_26.91_28.71MB	rs1260326	2	27730940	ximenoylcarnitine (C26:1)*	1488	4.90525e-156	0.0861033	7.46186e-157	0.0121963	0.9017
chr2_59.24_59.38MB	rs9798497	2	59316833	3-methyl-2-oxobutyrate	2586	0.000264984	0.0847571	8.52542e-05	0.0263807	0.888512
chr2_102.64_102.93MB	rs17767183	2	102725013	bilirubin degradation product, C16H18N2O5 (1)**	2816	6.62546e-15	0.0896345	3.00364e-15	0.039765	0.870601
chr2_165.45_165.7MB	rs1128249	2	165528624	1-stearoyl-2-docosahexaenoyl-GPE (18:0/22:6)*	2267	1.31051e-08	0.00733492	2.86056e-07	0.159272	0.833393
chr2_165.45_165.7MB	rs1128249	2	165528624	linolenoylcarnitine (C18:3)*	2267	2.2663e-07	0.126844	4.05793e-08	0.0218609	0.851295
chr2_176.72_177.47MB_B	rs72923454	2	176984544	4-methylbenzenesulfonate	2632	2.53462e-08	0.104231	1.04007e-08	0.0419168	0.853852
chr2_182.95_183.18MB	rs6433958	2	183045825	X-18345	2587	6.18955e-06	0.0962148	3.13493e-06	0.0478757	0.8559
chr2_211.49_211.62MB	rs1047891	2	211540507	(S)-3-hydroxybutyrylcarnitine	2668	2.74287e-07	0.0495477	1.38781e-07	0.0241434	0.926308
chr2_211.49_211.62MB	rs1047891	2	211540507	1-ribosyl-imidazoleacetate*	2668	2.8288e-07	0.0511001	5.64444e-08	0.00925659	0.939643
chr2_211.49_211.62MB	rs1047891	2	211540507	11beta-hydroxyandrosterone glucuronide	2668	6.94774e-07	0.125505	9.99849e-08	0.0172042	0.85729
chr2_211.49_211.62MB	rs1047891	2	211540507	2-furoylcarnitine	2667	3.94881e-12	7.13322e-07	6.75226e-09	0.000219964	0.999779
chr2_211.49_211.62MB	rs1047891	2	211540507	2-methylbutyrylcarnitine (C5)	2666	1.23227e-07	0.02226	3.95796e-08	0.00617819	0.971562
chr2_211.49_211.62MB	rs1047891	2	211540507	2-O-methylascorbic acid	2668	3.52819e-08	0.0063734	2.21084e-07	0.0389824	0.954644
chr2_211.49_211.62MB	rs1047891	2	211540507	2,3-dihydroxy-5-methylthio-4-pentenoate (DMTPA)*	2668	1.28499e-14	2.32124e-09	6.93226e-09	0.000252512	0.999747
chr2_211.49_211.62MB	rs1047891	2	211540507	2R,3R-dihydroxybutyrate	2668	1.53315e-11	2.76952e-06	1.61842e-08	0.00192548	0.998072
chr2_211.49_211.62MB	rs1047891	2	211540507	3-(3-amino-3-carboxypropyl)uridine*	2665	7.20118e-08	0.0130084	1.86544e-07	0.0327435	0.954248
chr2_211.49_211.62MB	rs1047891	2	211540507	3-hydroxybutyroylglycine**	2667	1.62217e-24	2.93033e-19	1.99559e-08	0.00260748	0.997392
chr2_211.49_211.62MB	rs1047891	2	211540507	3-methylcrotonylglycine	2664	3.46804e-22	6.26474e-17	5.8669e-09	5.98694e-05	0.99994
chr2_211.49_211.62MB	rs1047891	2	211540507	3-methylglutaconate	2668	4.36829e-58	7.89097e-53	5.96924e-09	7.83754e-05	0.999922
chr2_211.49_211.62MB	rs1047891	2	211540507	3-methylglutarylcarnitine (2)	2667	8.57419e-62	1.54886e-56	5.78548e-09	4.51476e-05	0.999955
chr2_211.49_211.62MB	rs1047891	2	211540507	4-hydroxyphenylacetylglutamine	2671	4.59401e-07	0.0829872	1.14069e-07	0.0197085	0.897304
chr2_211.49_211.62MB	rs1047891	2	211540507	5-hydroxymethyl-2-furoylcarnitine*	2665	4.86314e-09	0.000878489	2.86853e-08	0.00418684	0.994935
chr2_211.49_211.62MB	rs1047891	2	211540507	5-methylthioadenosine (MTA)	2668	1.64047e-09	0.000296338	1.69746e-08	0.0020687	0.997635
chr2_211.49_211.62MB	rs1047891	2	211540507	8-methoxykynurenate	2670	5.80359e-07	0.104837	1.68915e-07	0.0296477	0.865514
chr2_211.49_211.62MB	rs1047891	2	211540507	alpha-ketoglutaramate*	2668	8.01268e-07	0.144743	1.80109e-07	0.0317117	0.823544
chr2_211.49_211.62MB	rs1047891	2	211540507	benzoylcarnitine*	2673	1.78628e-11	3.22677e-06	6.4464e-09	0.000164661	0.999832
chr2_211.49_211.62MB	rs1047891	2	211540507	betaine	2668	2.51183e-15	4.53742e-10	5.8304e-09	5.32702e-05	0.999947
chr2_211.49_211.62MB	rs1047891	2	211540507	choline	2668	2.6327e-14	4.75578e-09	6.66522e-09	0.000204225	0.999796
chr2_211.49_211.62MB	rs1047891	2	211540507	cinnamoylglycine	2665	5.17702e-12	9.35189e-07	5.50759e-08	0.008958	0.991041
chr2_211.49_211.62MB	rs1047891	2	211540507	cis-3,4-methyleneheptanoylglycine	2669	7.59488e-19	1.37196e-13	9.45645e-08	0.0160984	0.983901
chr2_211.49_211.62MB	rs1047891	2	211540507	creatine	2668	1.85594e-11	3.35261e-06	1.97276e-08	0.00256621	0.99743
chr2_211.49_211.62MB	rs1047891	2	211540507	formiminoglutamate	2669	4.63852e-09	0.000837913	2.31126e-08	0.00317912	0.995983
chr2_211.49_211.62MB	rs1047891	2	211540507	gamma-glutamylglycine	2668	1.17197e-58	2.11707e-53	6.90759e-09	0.00024805	0.999752
chr2_211.49_211.62MB	rs1047891	2	211540507	gamma-glutamylhistidine	2668	5.9412e-08	0.0107323	2.56732e-08	0.00365204	0.985616
chr2_211.49_211.62MB	rs1047891	2	211540507	gamma-glutamylthreonine	2668	7.65252e-07	0.138237	1.63769e-07	0.0287506	0.833012
chr2_211.49_211.62MB	rs1047891	2	211540507	glutamine conjugate of C6H10O2 (2)*	2670	2.37769e-07	0.042951	1.29558e-07	0.0224691	0.93458
chr2_211.49_211.62MB	rs1047891	2	211540507	glutarylcarnitine (C5-DC)	2668	2.21626e-10	4.00351e-05	7.69486e-09	0.000390447	0.99957
chr2_211.49_211.62MB	rs1047891	2	211540507	glycine	2668	6.73839e-96	1.21724e-90	6.32605e-09	0.000142894	0.999857
chr2_211.49_211.62MB	rs1047891	2	211540507	guaiacol sulfate	2668	1.27084e-10	2.29567e-05	6.20347e-09	0.000120753	0.999856
chr2_211.49_211.62MB	rs1047891	2	211540507	guanidinoacetate	2667	3.21598e-08	0.00580942	2.80935e-08	0.00408477	0.990106
chr2_211.49_211.62MB	rs1047891	2	211540507	hexanoylglycine	2665	4.56733e-29	8.25053e-24	7.50637e-09	0.000356323	0.999644
chr2_211.49_211.62MB	rs1047891	2	211540507	homoarginine	2668	4.33321e-24	7.8276e-19	6.54924e-09	0.000183253	0.999817
chr2_211.49_211.62MB	rs1047891	2	211540507	hydantoin-5-propionate	2667	3.66018e-08	0.00661184	4.62351e-08	0.00736599	0.986022
chr2_211.49_211.62MB	rs1047891	2	211540507	imidazole propionate	2667	2.0125e-07	0.0363542	3.10048e-07	0.0550992	0.908546
chr2_211.49_211.62MB	rs1047891	2	211540507	indoleacetylglutamine	2672	2.20293e-07	0.0397942	4.11518e-08	0.00648003	0.953725
chr2_211.49_211.62MB	rs1047891	2	211540507	indolepropionylglycine	2664	1.63128e-08	0.00294677	6.51236e-08	0.0107778	0.986275
chr2_211.49_211.62MB	rs1047891	2	211540507	isovalerylglycine	2673	4.43887e-07	0.0801848	8.22789e-08	0.0139572	0.905858
chr2_211.49_211.62MB	rs1047891	2	211540507	kynurenate	2668	2.01133e-10	3.63331e-05	1.73519e-08	0.00213666	0.997827
chr2_211.49_211.62MB	rs1047891	2	211540507	lanthionine	2670	8.28253e-08	0.0149617	9.91325e-08	0.0169394	0.968099
chr2_211.49_211.62MB	rs1047891	2	211540507	methylsuccinoylcarnitine	2668	1.16563e-07	0.0210561	3.62831e-07	0.0646282	0.914315
chr2_211.49_211.62MB	rs1047891	2	211540507	N-acetyl-beta-alanine	2668	9.58166e-08	0.0173085	2.73349e-08	0.0039591	0.978732
chr2_211.49_211.62MB	rs1047891	2	211540507	N-acetylglycine	2668	3.57635e-59	6.4604e-54	5.79551e-09	4.69606e-05	0.999953
chr2_211.49_211.62MB	rs1047891	2	211540507	N-palmitoylglycine	2667	7.54595e-16	1.36312e-10	6.24155e-09	0.000127615	0.999872
chr2_211.49_211.62MB	rs1047891	2	211540507	O-sulfo-L-tyrosine	2668	6.09439e-09	0.0011009	4.14702e-08	0.00649887	0.9924
chr2_211.49_211.62MB	rs1047891	2	211540507	picolinate	2670	4.06653e-08	0.00734586	1.28695e-08	0.00133345	0.991321
chr2_211.49_211.62MB	rs1047891	2	211540507	propionylglycine	2666	1.70666e-40	3.08295e-35	5.79556e-09	4.69698e-05	0.999953
chr2_211.49_211.62MB	rs1047891	2	211540507	pyroglutamine*	2668	2.0751e-08	0.0037485	3.51647e-08	0.00536134	0.99089
chr2_211.49_211.62MB	rs1047891	2	211540507	S-adenosylhomocysteine (SAH)	2672	2.77605e-08	0.00501472	4.15367e-08	0.0065148	0.98847
chr2_211.49_211.62MB	rs1047891	2	211540507	serine	2668	2.71212e-12	4.89924e-07	2.77668e-08	0.00401987	0.99598
chr2_211.49_211.62MB	rs1047891	2	211540507	sulfate*	2668	6.455e-07	0.116605	2.13161e-07	0.0376601	0.845734
chr2_211.49_211.62MB	rs1047891	2	211540507	tigloylglycine	2662	7.23844e-17	1.30757e-11	5.98579e-09	8.13674e-05	0.999919
chr2_211.49_211.62MB	rs1047891	2	211540507	tiglylcarnitine (C5:1-DC)	2668	1.50614e-07	0.0272072	5.31536e-08	0.00863763	0.964155
chr2_211.49_211.62MB	rs1047891	2	211540507	trans-2-hexenoylglycine	2675	8.566e-11	1.54738e-05	1.58962e-08	0.00187341	0.998111
chr2_211.49_211.62MB	rs1047891	2	211540507	urea	2668	5.01919e-08	0.00906678	3.67991e-08	0.0056622	0.985271
chr2_211.49_211.62MB	rs1047891	2	211540507	vanillic acid glycine	2663	8.89658e-08	0.016071	2.78961e-08	0.00405935	0.97987
chr2_211.49_211.62MB	rs1047891	2	211540507	X-12101	2669	6.23277e-08	0.011259	2.55753e-08	0.00363487	0.985106
chr2_211.49_211.62MB	rs1047891	2	211540507	X-12117	2668	8.34941e-07	0.150826	2.3792e-07	0.0421714	0.807002
chr2_211.49_211.62MB	rs1047891	2	211540507	X-12689	2669	5.99915e-08	0.010837	5.64704e-08	0.00922099	0.979942
chr2_211.49_211.62MB	rs1047891	2	211540507	X-13723	2670	1.74921e-08	0.00315981	5.58541e-08	0.00910187	0.987738
chr2_211.49_211.62MB	rs1047891	2	211540507	X-15461	2671	1.48466e-07	0.0268193	4.64351e-07	0.0829913	0.890189
chr2_211.49_211.62MB	rs1047891	2	211540507	X-15503	2667	6.03426e-08	0.0109004	2.06617e-08	0.00274602	0.986353
chr2_211.49_211.62MB	rs1047891	2	211540507	X-17325	2664	8.02358e-13	1.4494e-07	1.0537e-08	0.00090434	0.999096
chr2_211.49_211.62MB	rs1047891	2	211540507	X-17367	2661	1.94218e-11	3.50839e-06	5.95184e-08	0.00976129	0.990235
chr2_211.49_211.62MB	rs1047891	2	211540507	X-23636	2667	6.21442e-11	1.12259e-05	7.9268e-09	0.000432359	0.999556
chr2_211.49_211.62MB	rs1047891	2	211540507	X-23659	2669	4.60766e-09	0.000832338	1.01977e-08	0.00084382	0.998324
chr2_211.49_211.62MB	rs1047891	2	211540507	X-24757	2665	2.16667e-07	0.0391393	7.98508e-07	0.143427	0.817433
chr2_211.49_211.62MB	rs1047891	2	211540507	X-24795	2673	1.77009e-11	3.19754e-06	6.01807e-09	8.72075e-05	0.99991
chr2_211.49_211.62MB	rs1047891	2	211540507	X-24812	2667	3.91749e-09	0.000707665	7.56824e-09	0.00036822	0.998924
chr2_211.49_211.62MB	rs1047891	2	211540507	X-25810	2668	2.3038e-08	0.00416163	6.16578e-08	0.0101523	0.985686
chr2_211.49_211.62MB	rs1047891	2	211540507	X-25982	2669	3.37623e-20	6.09889e-15	9.21706e-09	0.000665656	0.999334
chr3_12.27_12.46MB	rs11709077	3	12336507	X-25982	2859	2.91884e-10	0.0131775	6.76087e-10	0.0295656	0.957257
chr3_46.88_47.63MB	rs10049237	3	46941626	4-vinylcatechol sulfate	2110	1.28986e-05	0.153322	3.82488e-06	0.0446634	0.801998
chr3_48.48_50.26MB_A	rs79672978	3	48860623	gentisate	1160	3.12185e-05	0.04801	4.068e-06	0.0053094	0.946645
chr3_48.48_50.26MB_B	rs139125439	3	49995603	taurine	1308	0.000117289	0.0365175	6.55937e-05	0.0194785	0.943821
chr3_48.48_50.26MB_B	rs139125439	3	49995603	X-26119	1311	0.00031411	0.0977969	7.95428e-05	0.0238874	0.877922
chr3_51.91_53.51MB	rs9847710	3	53062661	N-acetylalanine	2145	6.25412e-70	0.0961008	2.68442e-70	0.0403853	0.863514
chr3_114.38_114.5MB	rs1274226	3	114444310	X-24947	1968	4.24872e-05	0.0619142	1.42163e-05	0.0197983	0.918231
chr3_125.96_126.12MB	rs6438995	3	126013372	octadecenedioate (C18:1-DC)	3566	5.78694e-12	0.0298597	2.28791e-12	0.010846	0.959294
chr3_125.96_126.12MB	rs6438995	3	126013372	X-11880	3565	3.04634e-11	0.157186	6.75013e-12	0.0340208	0.808793
chr3_125.96_126.12MB	rs6438995	3	126013372	X-21339	3560	2.23157e-11	0.115145	5.59168e-12	0.0279953	0.856859
chr3_137.9_138.69MB	rs6769236	3	138061008	3-methoxytyrosine	1745	2.59797e-12	0.101399	1.69369e-12	0.0652718	0.833329
chr3_170.52_170.82MB	rs35297160	3	170738981	3-hydroxybutyrate (BHBA)	2545	2.90251e-08	0.0451969	5.19037e-08	0.079948	0.874855
chr3_170.52_170.82MB	rs35297160	3	170738981	3-hydroxydecanoate	2546	4.94515e-09	0.00770044	4.09608e-08	0.0628535	0.929446
chr3_170.52_170.82MB	rs35297160	3	170738981	3-hydroxydodecanedioate*	2537	1.83782e-08	0.0286179	3.14889e-08	0.0481103	0.923272
chr3_170.52_170.82MB	rs35297160	3	170738981	3-hydroxylaurate	2545	5.61142e-08	0.0873793	6.85581e-08	0.10595	0.806671
chr3_170.52_170.82MB	rs35297160	3	170738981	3-hydroxyoctanoate	2546	2.18941e-08	0.0340928	3.68865e-08	0.0565292	0.909378
chr3_170.52_170.82MB	rs35297160	3	170738981	3-hydroxysebacate	2543	7.94664e-09	0.0123743	3.43086e-08	0.0524892	0.935137
chr3_170.52_170.82MB	rs35297160	3	170738981	behenoylcarnitine (C22)*	2543	3.89427e-08	0.0606404	5.21177e-08	0.080297	0.859063
chr3_170.52_170.82MB	rs35297160	3	170738981	branched-chain, straight-chain, or cyclopropyl 12:1 fatty acid*	2546	7.18947e-08	0.111952	5.5191e-08	0.0851388	0.802909
chr3_170.52_170.82MB	rs35297160	3	170738981	cis-4-decenoate (10:1n6)*	2548	1.46529e-08	0.022817	4.67547e-08	0.0718996	0.905283
chr3_170.52_170.82MB	rs35297160	3	170738981	hexanoylglutamine	2547	3.05315e-08	0.0475427	5.92114e-08	0.0913411	0.861116
chr3_170.52_170.82MB	rs35297160	3	170738981	sebacate (C10-DC)	2544	2.89936e-09	0.0045148	2.915e-08	0.0444404	0.951045
chr3_170.52_170.82MB	rs35297160	3	170738981	tetradecadienedioate (C14:2-DC)*	2548	1.9539e-09	0.00304256	2.40586e-08	0.0365028	0.960455
chr3_170.52_170.82MB	rs35297160	3	170738981	tetradecadienoate (14:2)*	2546	2.70735e-09	0.00421581	3.35166e-08	0.0512464	0.944538
chr3_170.52_170.82MB	rs35297160	3	170738981	X-21353	2545	1.24565e-08	0.0193969	1.07358e-07	0.16636	0.814243
chr3_170.52_170.82MB	rs35297160	3	170738981	X-23188	2546	1.03822e-08	0.0161668	3.22154e-08	0.0492302	0.934603
chr3_172.12_172.34MB	rs142552223	3	172234017	N2,N5-diacetylornithine	2838	3.07934e-06	0.153636	9.08295e-07	0.0445154	0.801844
chr3_172.12_172.34MB	rs142552223	3	172234017	X-25810	2840	2.03244e-06	0.101404	6.75068e-07	0.0328151	0.865778
chr4_0.95_1.15MB	rs11723654	4	1016480	phenol sulfate	3347	4.97579e-08	0.054337	1.77906e-08	0.0185006	0.927162
chr4_9.32_11.21MB	rs7675964	4	9941434	3-(3-hydroxyphenyl)propionate	4336	0	0.0557897	0	0.0198394	0.924371
chr4_9.32_11.21MB	rs7675964	4	9941434	orotate	4342	0	0.00314669	0	0.0535861	0.943267
chr4_9.32_11.21MB	rs7675964	4	9941434	orotidine	4343	0	0.000110983	0	0.0417793	0.95811
chr4_14.83_15.17MB	rs28407119	4	14933784	X-25422	3572	2.26079e-05	0.160005	4.37065e-06	0.030123	0.809845
chr4_39.19_39.48MB	rs11940694	4	39414993	cis-3,4-methyleneheptanoylglycine	2746	6.92722e-07	0.11828	1.07785e-07	0.0175398	0.86418
chr4_39.19_39.48MB	rs11940694	4	39414993	methylsuccinoylcarnitine	2750	8.74039e-07	0.149239	1.75883e-07	0.0292099	0.82155
chr4_39.19_39.48MB	rs11940694	4	39414993	X-18922	2746	4.87405e-07	0.0832227	2.89443e-07	0.0485531	0.868223
chr4_39.19_39.48MB	rs11940694	4	39414993	X-21319	2750	4.21928e-07	0.0720428	1.8275e-07	0.0303063	0.89765
chr4_39.19_39.48MB	rs11940694	4	39414993	X-25244	2755	1.89683e-07	0.0323878	1.88709e-07	0.0312851	0.936327
chr4_80.76_81.01MB	rs62298617	4	80923409	X-12193	2740	3.48057e-08	0.127904	9.08014e-09	0.032528	0.839568
chr4_80.76_81.01MB	rs62298617	4	80923409	X-25371	2767	3.22006e-08	0.11833	2.23046e-08	0.0811641	0.800505
chr4_81.11_81.26MB	rs1458038	4	81164723	X-12193	2559	3.47509e-08	0.127702	9.59983e-09	0.0344395	0.837858
chr4_81.11_81.26MB	rs1458038	4	81164723	X-25371	2588	3.22641e-08	0.118564	2.19658e-08	0.0799183	0.801518
chr4_86.79_90.23MB	rs2231142	4	89052323	2-aminoheptanoate	2917	0	0.0170981	0	0.015608	0.967294
chr4_86.79_90.23MB	rs2231142	4	89052323	3-(3-amino-3-carboxypropyl)uridine*	2912	0	0.00558323	0	0.00736831	0.987048
chr4_86.79_90.23MB	rs2231142	4	89052323	3-bromo-5-chloro-2,6-dihydroxybenzoic acid*	2900	0	2.33356e-11	0	0.0161034	0.983897
chr4_86.79_90.23MB	rs2231142	4	89052323	3,5-dichloro-2,6-dihydroxybenzoic acid	2910	0	2.00725e-08	0	0.00663494	0.993365
chr4_86.79_90.23MB	rs2231142	4	89052323	4-hydroxychlorothalonil	2912	0	8.13027e-14	0	0.00516501	0.994835
chr4_86.79_90.23MB	rs2231142	4	89052323	7-methylguanine	2915	0	0.0460003	0	0.0148312	0.939169
chr4_86.79_90.23MB	rs2231142	4	89052323	N1-methylinosine	2915	0	0.119693	0	0.0406669	0.83964
chr4_86.79_90.23MB	rs2231142	4	89052323	N2,N2-dimethylguanosine	2915	0	0.037562	0	0.0444394	0.917999
chr4_86.79_90.23MB	rs2231142	4	89052323	orotate	2915	0	0.000779959	0	0.00504668	0.994173
chr4_86.79_90.23MB	rs2231142	4	89052323	orotidine	2918	0	2.73009e-06	0	0.00462373	0.995374
chr4_86.79_90.23MB	rs2231142	4	89052323	sulfate of piperine metabolite C16H19NO3 (2)*	2917	0	0.0884889	0	0.0203975	0.891114
chr4_86.79_90.23MB	rs2231142	4	89052323	sulfate of piperine metabolite C16H19NO3 (3)*	2914	0	0.144942	0	0.0280923	0.826966
chr4_86.79_90.23MB	rs2231142	4	89052323	sulfate of piperine metabolite C18H21NO3 (1)*	2919	0	3.40921e-19	0	0.00529351	0.994706
chr4_86.79_90.23MB	rs2231142	4	89052323	sulfate of piperine metabolite C18H21NO3 (3)*	2919	0	2.7382e-16	0	0.00532638	0.994674
chr4_86.79_90.23MB	rs2231142	4	89052323	urate	2915	0	0.0225373	0	0.0108279	0.966635
chr4_86.79_90.23MB	rs2231142	4	89052323	X-12026	2905	0	8.75843e-05	0	0.00914217	0.99077
chr4_86.79_90.23MB	rs2231142	4	89052323	X-18901	2910	0	0.00874576	0	0.0149787	0.976276
chr4_86.79_90.23MB	rs2231142	4	89052323	X-21821	2914	0	0.0800504	0	0.0194094	0.90054
chr4_86.79_90.23MB	rs2231142	4	89052323	xanthine	2915	0	2.66436e-05	0	0.0045376	0.995436
chr4_99.52_100.44MB	rs29001570	4	99994405	hexadecanedioate (C16-DC)	3331	4.31618e-14	0.00674204	5.46804e-13	0.0845041	0.908754
chr4_100.51_101.18MB_B	rs6853633	4	101125207	perfluorooctanoate (PFOA)	3142	3.78554e-10	0.153187	1.0371e-10	0.041162	0.805651
chr4_102.8_103.16MB	rs2850387	4	102925939	6-oxopiperidine-2-carboxylate	2806	0.000713875	0.135432	0.000213157	0.0396149	0.824026
chr4_106_106.27MB	rs2903386	4	106099809	benzoylcarnitine*	2460	6.18848e-09	0.00444406	3.37608e-08	0.023272	0.972284
chr4_124.58_124.85MB	rs10518306	4	124736205	12,13-DiHOME	2868	0.000640533	0.0973933	0.00059266	0.0893021	0.812071
chr4_124.58_124.85MB	rs10518306	4	124736205	9,10-DiHOME	2872	0.000245513	0.0373303	0.00101274	0.153179	0.808232
chr4_124.58_124.85MB	rs10518306	4	124736205	taurochenodeoxycholate	2865	4.8491e-05	0.00737307	0.000758462	0.114447	0.877373
chr4_144.84_144.94MB	rs7681300	4	144892983	gamma-glutamylphenylalanine	2528	0.00180543	0.132067	0.000343106	0.0242566	0.841528
chr4_146.64_146.92MB_B	rs11930385	4	146845752	X-23739	2373	2.40039e-09	0.124398	6.78175e-10	0.0343045	0.841298
chr5_34.45_34.72MB_A	rs13157326	5	34504277	perfluorooctanesulfonate (PFOS)	3047	3.97696e-14	0.100513	1.36149e-14	0.0335442	0.865943
chr5_34.45_34.72MB_B	rs461660	5	34657025	perfluorooctanesulfonate (PFOS)	3278	3.96876e-14	0.100306	1.42484e-14	0.0351466	0.864548
chr5_72.38_72.61MB	rs17632159	5	72431482	2-methoxyhydroquinone sulfate (1)	2390	8.33812e-37	0.0923209	1.19754e-37	0.012364	0.895315
chr5_129.52_131.88MB	rs7705189	5	131623358	arachidoylcarnitine (C20)*	1896	3.99778e-13	0.057889	8.97496e-13	0.129147	0.812964
chr5_129.52_131.88MB	rs7705189	5	131623358	butyrylcarnitine (C4)	1893	3.73876e-13	0.0541384	4.96941e-13	0.0710838	0.874778
chr5_129.52_131.88MB	rs7705189	5	131623358	glutamine conjugate of C6H10O2 (1)*	1893	3.48436e-14	0.00504545	8.89338e-13	0.127912	0.867043
chr5_129.52_131.88MB	rs7705189	5	131623358	hexanoylcarnitine (C6)	1894	6.84667e-14	0.00991419	1.00529e-12	0.144724	0.845362
chr5_129.52_131.88MB	rs7705189	5	131623358	linolenoylcarnitine (C18:3)*	1895	1.17277e-14	0.00169821	3.13904e-13	0.0445005	0.953801
chr5_129.52_131.88MB	rs7705189	5	131623358	linoleoylcarnitine (C18:2)*	1894	1.2521e-19	1.81307e-08	1.00314e-13	0.0135394	0.986461
chr5_129.52_131.88MB	rs7705189	5	131623358	nervonoylcarnitine (C24:1)*	1888	8.02866e-16	0.000116257	1.19349e-12	0.171993	0.827891
chr5_129.52_131.88MB	rs7705189	5	131623358	oleoylcarnitine (C18:1)	1894	7.54165e-14	0.0109205	4.74278e-13	0.0677556	0.921324
chr5_129.52_131.88MB	rs7705189	5	131623358	palmitoylcarnitine (C16)	1894	5.56581e-14	0.00805946	4.67265e-13	0.0667361	0.925204
chr5_129.52_131.88MB	rs7705189	5	131623358	X-11381	1890	6.10402e-20	8.8388e-09	1.78793e-13	0.0249146	0.975085
chr5_173.25_173.44MB	rs75049939	5	173334219	3-hydroxy-3-methylglutarate	3527	0.000342605	0.119115	0.000225199	0.0774932	0.802824
chr5_176.48_177.04MB	rs116402366	5	176790807	X-25982	2022	3.37602e-09	0.128816	4.44781e-10	0.016116	0.855068
chr6_1.95_2.16MB	rs115986297	6	2050791	gluconate	2789	0.00181525	0.0694648	0.00159922	0.0603313	0.866789
chr6_6.67_6.81MB	rs1294437	6	6749789	3-hydroxy-3-methylglutarate	3659	8.62062e-53	0.109428	3.03207e-53	0.0376353	0.852937
chr6_6.9_7.38MB	rs12211604	6	7100029	3-hydroxy-3-methylglutarate	3656	8.61602e-53	0.109369	3.11887e-53	0.0387382	0.851892
chr6_25.07_32.85MB_A	rs1359232	6	25809716	21-hydroxypregnenolone disulfate	3421	5.58794e-203	0.0102553	3.18339e-202	0.0574911	0.932254
chr6_25.07_32.85MB_A	rs1359232	6	25809716	3-hydroxydodecanedioate*	3411	3.99755e-202	0.0733653	2.62479e-202	0.0472923	0.879342
chr6_25.07_32.85MB_A	rs1359232	6	25809716	4-methylhexanoylglutamine	3413	4.87115e-204	0.000893981	4.68011e-202	0.084978	0.914128
chr6_25.07_32.85MB_A	rs1359232	6	25809716	carboxyethyl-GABA	3414	3.14565e-204	0.000577308	1.62039e-202	0.0287677	0.970655
chr6_25.07_32.85MB_A	rs1359232	6	25809716	etiocholanolone glucuronide	3418	2.28507e-203	0.00419369	3.1283e-202	0.0564731	0.939333
chr6_25.07_32.85MB_A	rs1359232	6	25809716	ferulic acid 4-sulfate	3411	1.56203e-233	2.86673e-33	8.53782e-203	0.0146838	0.985316
chr6_25.07_32.85MB_A	rs1359232	6	25809716	glutamine conjugate of C6H10O2 (1)*	3419	3.2385e-203	0.00594347	8.55444e-202	0.156158	0.837898
chr6_25.07_32.85MB_A	rs1359232	6	25809716	glutamine conjugate of C6H10O2 (2)*	3415	5.19202e-203	0.0095287	2.77266e-202	0.049945	0.940526
chr6_25.07_32.85MB_A	rs1359232	6	25809716	hexanoylglutamine	3413	1.18886e-280	2.18185e-80	8.04206e-203	0.013773	0.986227
chr6_25.07_32.85MB_A	rs1359232	6	25809716	kynurenate	3414	4.33052e-202	0.0794762	3.55612e-202	0.0644079	0.856116
chr6_25.07_32.85MB_A	rs1359232	6	25809716	N-acetylkynurenine (2)	3417	1.75005e-211	3.2118e-11	2.51847e-202	0.0452656	0.954734
chr6_25.07_32.85MB_A	rs1359232	6	25809716	N-acetylphenylalanine	3417	6.43596e-209	1.18116e-08	1.46344e-202	0.0258837	0.974116
chr6_25.07_32.85MB_A	rs1359232	6	25809716	phenylacetylglutamate	3421	1.14705e-209	2.10514e-09	2.19236e-202	0.0392747	0.960725
chr6_25.07_32.85MB_A	rs1359232	6	25809716	pimelate (C7-DC)	3418	3.3559e-202	0.0615894	2.62233e-202	0.0472353	0.891175
chr6_25.07_32.85MB_A	rs1359232	6	25809716	suberoylcarnitine (C8-DC)	3417	8.09718e-214	1.48604e-13	1.3894e-202	0.0245236	0.975476
chr6_25.07_32.85MB_A	rs1359232	6	25809716	tetradecadienedioate (C14:2-DC)*	3416	3.61781e-202	0.0663961	2.43946e-202	0.0438806	0.889723
chr6_25.07_32.85MB_A	rs1359232	6	25809716	tridecenedioate (C13:1-DC)*	3414	3.81885e-204	0.000700858	6.97234e-202	0.127088	0.872211
chr6_25.07_32.85MB_A	rs1359232	6	25809716	vanillic acid glycine	3418	3.93011e-208	7.21276e-08	1.07683e-202	0.0187814	0.981219
chr6_25.07_32.85MB_A	rs1359232	6	25809716	X-07765	3413	5.39003e-206	9.89209e-06	1.44118e-202	0.0254748	0.974515
chr6_25.07_32.85MB_A	rs1359232	6	25809716	X-12798	3410	6.93913e-205	0.000127351	2.56722e-202	0.0461613	0.953711
chr6_25.07_32.85MB_A	rs1359232	6	25809716	X-12822	3415	7.53049e-249	1.38204e-48	9.43742e-203	0.0163364	0.983664
chr6_25.07_32.85MB_A	rs1359232	6	25809716	X-12839	3416	1.7467e-202	0.0320564	3.95761e-202	0.071736	0.896208
chr6_25.07_32.85MB_A	rs1359232	6	25809716	X-13866	3413	3.73229e-294	6.84972e-94	5.91949e-203	0.00987365	0.990126
chr6_25.07_32.85MB_A	rs1359232	6	25809716	X-15486	3418	6.49895e-206	1.19272e-05	4.07989e-202	0.0739504	0.926038
chr6_25.07_32.85MB_A	rs1359232	6	25809716	X-16087	3411	4.94867e-205	9.08207e-05	3.18243e-202	0.0574633	0.942446
chr6_25.07_32.85MB_A	rs1359232	6	25809716	X-19141	3414	6.13673e-251	1.12625e-50	8.64482e-203	0.0148803	0.98512
chr6_25.07_32.85MB_A	rs1359232	6	25809716	X-24556	3411	9.33387e-210	1.713e-09	1.24254e-202	0.0218256	0.978174
chr6_25.07_32.85MB_A	rs1359232	6	25809716	X-24949	3416	4.34624e-204	0.000797647	1.25323e-202	0.0220228	0.97718
chr6_25.07_32.85MB_A	rs1359232	6	25809716	X-25371	3415	1.28098e-221	2.35093e-21	9.10123e-203	0.0157188	0.984281
chr6_25.07_32.85MB_A	rs1359232	6	25809716	X-25668	3413	2.15654e-202	0.0395781	5.59875e-202	0.101893	0.858529
chr6_43.21_43.46MB	rs4714677	6	43327039	2-hydroxybutyrate/2-hydroxyisobutyrate	2280	1.41698e-21	0.0798618	1.36862e-21	0.0762922	0.843846
chr6_43.21_43.46MB	rs4714677	6	43327039	beta-hydroxyisovalerate	2294	1.43136e-21	0.0806725	6.27977e-22	0.0345084	0.884819
chr6_43.21_43.46MB	rs4714677	6	43327039	guanidinoacetate	2284	5.74945e-24	0.000324042	3.24297e-21	0.181958	0.817718
chr6_43.21_43.46MB	rs4714677	6	43327039	N-lactoyl tyrosine	2283	2.71771e-22	0.0153172	3.34074e-22	0.0178618	0.966821
chr6_43.75_43.88MB	rs9472135	6	43809802	2-hydroxybutyrate/2-hydroxyisobutyrate	2748	1.41339e-21	0.0796528	1.42607e-21	0.0795268	0.84082
chr6_43.75_43.88MB	rs9472135	6	43809802	beta-hydroxyisovalerate	2753	1.42894e-21	0.0805295	6.80089e-22	0.037445	0.882025
chr6_43.75_43.88MB	rs9472135	6	43809802	guanidinoacetate	2749	5.74962e-24	0.000324025	3.25279e-21	0.182497	0.817179
chr6_43.75_43.88MB	rs9472135	6	43809802	N-lactoyl tyrosine	2748	2.71496e-22	0.0153004	3.53855e-22	0.0189761	0.965723
chr6_79.38_79.87MB	rs7742431	6	79679577	glucuronate	2896	8.58239e-05	0.01146	0.00100351	0.133144	0.854307
chr6_131.98_132.1MB	rs2270089	6	132043056	methyl-4-hydroxybenzoate sulfate	2400	0.000844167	0.0760802	0.000324639	0.0283636	0.894387
chr6_131.98_132.1MB	rs2270089	6	132043056	oxalate (ethanedioate)	2400	0.00070729	0.0637439	0.00101699	0.0908112	0.843721
chr6_131.98_132.1MB	rs2270089	6	132043056	X-24811	2405	0.00099716	0.0898684	0.000434853	0.0383204	0.870379
chr7_24.49_24.83MB	rs2721779	7	24729082	X-17686	3553	1.18451e-05	0.0396508	2.87588e-05	0.0954035	0.864905
chr7_69.99_70.12MB	rs38305	7	70069201	X-24410	2681	0.000153822	0.0493835	5.41591e-05	0.0164535	0.933955
chr7_72.27_72.47MB	rs9955	7	72418992	1-linoleoylglycerol (18:2)	1251	9.29555e-50	0.171371	1.24062e-50	0.0220651	0.806564
chr7_72.27_72.47MB	rs9955	7	72418992	1-oleoyl-2-docosahexaenoyl-GPC (18:1/22:6)*	1251	8.45069e-52	0.00155795	7.7754e-51	0.0133494	0.985093
chr7_72.27_72.47MB	rs9955	7	72418992	1-stearoyl-2-arachidonoyl-GPI (18:0/20:4)	1251	2.21455e-50	0.0408269	8.73531e-51	0.0151602	0.944013
chr7_72.27_72.47MB	rs9955	7	72418992	3-ureidopropionate	1251	1.06676e-51	0.00196666	1.38392e-50	0.0245402	0.973493
chr7_72.27_72.47MB	rs9955	7	72418992	linoleoyl-linoleoyl-glycerol (18:2/18:2) [1]*	1253	4.32806e-50	0.0797911	1.08831e-50	0.0191627	0.901046
chr7_72.27_72.47MB	rs9955	7	72418992	oleoyl-linoleoyl-glycerol (18:1/18:2) [1]	1252	8.23003e-50	0.151727	1.21211e-50	0.0215195	0.826754
chr7_72.27_72.47MB	rs9955	7	72418992	taurocholenate sulfate*	1252	9.09357e-52	0.00167647	1.15238e-50	0.020267	0.978057
chr7_72.27_72.47MB	rs9955	7	72418992	X-23641	1256	5.93239e-50	0.109368	2.86947e-50	0.0520623	0.83857
chr7_72.27_72.47MB	rs9955	7	72418992	X-25520	1252	7.19683e-50	0.132679	1.29138e-50	0.0229632	0.844358
chr7_72.61_73.18MB_A	rs13246993	7	73022746	1-oleoyl-2-docosahexaenoyl-GPC (18:1/22:6)*	1578	1.21455e-54	0.0111026	1.83587e-53	0.167001	0.821896
chr7_72.61_73.18MB_A	rs13246993	7	73022746	1-stearoyl-2-arachidonoyl-GPI (18:0/20:4)	1578	1.41698e-54	0.012953	7.6187e-54	0.0687266	0.91832
chr7_72.61_73.18MB_A	rs13246993	7	73022746	3-ureidopropionate	1586	4.28442e-56	0.000391653	7.8947e-54	0.0712396	0.928369
chr7_72.61_73.18MB_A	rs13246993	7	73022746	glutarylcarnitine (C5-DC)	1579	1.16501e-53	0.106497	2.98736e-54	0.0264413	0.867062
chr7_72.61_73.18MB_A	rs13246993	7	73022746	linoleoyl-linoleoyl-glycerol (18:2/18:2) [1]*	1580	1.11773e-53	0.102175	6.1964e-54	0.0558013	0.842024
chr7_72.61_73.18MB_A	rs13246993	7	73022746	oleoyl-linoleoyl-glycerol (18:1/18:2) [1]	1581	1.35536e-53	0.123897	5.70213e-54	0.0513002	0.824802
chr7_72.61_73.18MB_A	rs13246993	7	73022746	taurocholenate sulfate*	1582	1.70804e-55	0.00156138	2.13132e-53	0.194027	0.804412
chr7_72.61_73.18MB_A	rs13246993	7	73022746	X-25520	1576	4.53893e-54	0.0414918	3.93986e-54	0.0350921	0.923416
chr7_76.7_76.83MB	rs12112658	7	76777942	octadecanedioate (C18-DC)	2281	0.000871118	0.103543	0.000557859	0.0654791	0.829548
chr7_97.58_98.15MB	rs112758337	7	97977268	X-13729	2962	1.68706e-10	0.0757266	2.07222e-10	0.0921829	0.832091
chr7_98.97_99.38MB	rs45446698	7	99332948	16a-hydroxy DHEA 3-sulfate	1718	3.37795e-38	7.47765e-35	6.7421e-06	0.0139387	0.986055
chr7_98.97_99.38MB	rs45446698	7	99332948	5alpha-androstan-3alpha,17alpha-diol monosulfate	1700	3.65281e-11	8.07791e-08	4.8638e-07	7.56696e-05	0.999924
chr7_98.97_99.38MB	rs45446698	7	99332948	5alpha-androstan-3alpha,17beta-diol monosulfate (1)	1705	4.79094e-49	1.05952e-45	4.86186e-07	7.52789e-05	0.999924
chr7_98.97_99.38MB	rs45446698	7	99332948	5alpha-androstan-3beta,17beta-diol disulfate	1715	6.03376e-33	1.33567e-29	4.86187e-07	7.63334e-05	0.999923
chr7_98.97_99.38MB	rs45446698	7	99332948	5alpha-androstan-3beta,17beta-diol monosulfate (2)	1697	3.18311e-27	7.0392e-24	4.86186e-07	7.52404e-05	0.999924
chr7_98.97_99.38MB	rs45446698	7	99332948	5alpha-pregnan-3beta,20beta-diol monosulfate (1)	1710	6.75348e-05	0.1495	1.42955e-05	0.0308258	0.819593
chr7_98.97_99.38MB	rs45446698	7	99332948	andro steroid monosulfate C19H28O6S (1)*	1714	4.93488e-29	1.09242e-25	1.23272e-06	0.00173056	0.998268
chr7_98.97_99.38MB	rs45446698	7	99332948	androstenediol (3alpha, 17alpha) monosulfate (3)	1719	1.83917e-53	4.07131e-50	4.86186e-07	7.63301e-05	0.999923
chr7_98.97_99.38MB	rs45446698	7	99332948	androstenediol (3beta,17beta) disulfate (1)	1718	1.46923e-09	3.25239e-06	5.02816e-07	0.000113184	0.999883
chr7_98.97_99.38MB	rs45446698	7	99332948	androstenediol (3beta,17beta) monosulfate (1)	1717	4.84302e-14	1.07208e-10	7.70618e-07	0.0007066	0.999293
chr7_98.97_99.38MB	rs45446698	7	99332948	androstenediol (3beta,17beta) monosulfate (2)	1713	7.26365e-09	1.60793e-05	6.53468e-07	0.000447025	0.999536
chr7_98.97_99.38MB	rs45446698	7	99332948	androsterone glucuronide	1717	8.59182e-07	0.00190194	6.59673e-06	0.0136185	0.984472
chr7_98.97_99.38MB	rs45446698	7	99332948	androsterone sulfate	1718	3.56597e-130	7.89388e-127	4.86186e-07	7.633e-05	0.999923
chr7_98.97_99.38MB	rs45446698	7	99332948	cortolone glucuronide (1)	1719	1.15259e-05	0.0255144	2.19798e-06	0.00389502	0.970577
chr7_98.97_99.38MB	rs45446698	7	99332948	dehydroepiandrosterone sulfate (DHEA-S)	1718	3.42888e-12	7.59041e-09	7.61014e-07	0.000685318	0.999314
chr7_98.97_99.38MB	rs45446698	7	99332948	epiandrosterone sulfate	1717	5.61752e-90	1.24353e-86	4.86186e-07	7.633e-05	0.999923
chr7_98.97_99.38MB	rs45446698	7	99332948	etiocholanolone glucuronide	1715	5.73876e-09	1.27037e-05	1.19189e-06	0.00164011	0.998346
chr7_98.97_99.38MB	rs45446698	7	99332948	glyco-beta-muricholate**	1714	5.43039e-24	1.20211e-20	4.9335e-07	9.22064e-05	0.999907
chr7_98.97_99.38MB	rs45446698	7	99332948	tauro-beta-muricholate	1716	2.89099e-12	6.3997e-09	2.18607e-06	0.00384307	0.996155
chr7_98.97_99.38MB	rs45446698	7	99332948	X-21410	1717	4.98472e-18	1.10345e-14	1.2607e-05	0.0269346	0.973053
chr7_98.97_99.38MB	rs45446698	7	99332948	X-24947	1717	5.5278e-12	1.22367e-08	4.9435e-07	9.44207e-05	0.999905
chr7_128.51_128.79MB	rs4728141	7	128567032	cerotoylcarnitine (C26)*	2795	0.000173977	0.0952047	8.00152e-05	0.0429248	0.861616
chr7_128.51_128.79MB	rs4728141	7	128567032	eicosenedioate (C20:1-DC)*	2791	0.000310863	0.170112	5.11855e-05	0.0272077	0.802318
chr7_130.44_130.64MB	rs157934	7	130585492	tryptophan	2328	4.06262e-07	0.101454	2.89279e-07	0.0714133	0.827132
chr7_140.38_140.86MB	rs10487888	7	140499107	androstenediol (3beta,17beta) monosulfate (2)	2252	0.000189227	0.0953481	0.00010939	0.0542697	0.850084
chr7_150.46_150.74MB	rs6977081	7	150542515	N-acetyl-isoputreanine	3198	1.80869e-31	2.66176e-28	4.21815e-06	0.00521286	0.994783
chr7_150.46_150.74MB	rs6977081	7	150542515	N('1)-acetylspermidine	3198	1.01495e-13	1.49366e-10	2.18311e-05	0.0311589	0.968819
chr7_151.35_151.47MB	rs10224210	7	151413194	1-methylxanthine	2905	1.34198e-24	0.0959168	9.27198e-25	0.0654318	0.838651
chr8_9.12_9.25MB	rs7012637	8	9173209	betaine	4110	3.3468e-05	0.0408725	1.48917e-05	0.0172445	0.941835
chr8_9.12_9.25MB	rs7012637	8	9173209	palmitoyl ethanolamide	4104	7.93541e-05	0.0969105	2.12693e-05	0.025097	0.877892
chr8_9.12_9.25MB	rs7012637	8	9173209	suberoylcarnitine (C8-DC)	4108	1.03096e-05	0.0125905	7.68156e-05	0.092916	0.894406
chr8_9.12_9.25MB	rs7012637	8	9173209	X-23636	4108	4.08491e-06	0.00498866	2.99864e-06	0.00266972	0.992335
chr8_23.58_23.84MB	rs444480	8	23637962	picolinate	3445	1.3586e-06	0.12581	3.78779e-07	0.0342358	0.839953
chr8_32.16_32.49MB	rs2466077	8	32432753	pyridostigmine	2712	7.11657e-11	0.00946571	3.18801e-10	0.0414546	0.94908
chr8_95.61_96.04MB_A	rs9297945	8	95749023	1-stearoyl-2-arachidonoyl-GPI (18:0/20:4)	3079	7.15586e-05	0.040378	1.74965e-05	0.00892203	0.950611
chr8_95.61_96.04MB_A	rs9297945	8	95749023	5-methylthioribose**	3088	7.56891e-05	0.0427084	0.000234104	0.13127	0.825712
chr8_103.56_103.71MB	rs2511656	8	103614346	3,7-dimethylurate	2981	1.76802e-08	0.0562937	2.71395e-08	0.085554	0.858152
chr8_126.43_126.62MB	rs62523889	8	126551832	N-acetylhistamine	2535	0.000196707	0.11465	5.52383e-05	0.0313416	0.853757
chr8_126.43_126.62MB	rs62523889	8	126551832	X-11470	2521	0.000229583	0.13381	6.86482e-05	0.0391841	0.826708
chr9_32.88_33.24MB	rs3824458	9	33144809	X-21815	3022	3.99179e-12	0.126835	1.90031e-12	0.0595666	0.813599
chr9_34.07_34.47MB	rs10972072	9	34348743	3-hydroxycotinine glucuronide	2323	0.000260912	0.0585455	0.000366081	0.0812845	0.859543
chr9_94.59_94.98MB	rs10820911	9	94646797	2,6-dihydroxybenzoic acid	3395	0.000158646	0.0554316	0.000154621	0.0531342	0.891121
chr9_94.59_94.98MB	rs10820911	9	94646797	glycochenodeoxycholate 3-sulfate	3384	0.000113365	0.0396053	0.000146262	0.0501881	0.909947
chr9_94.59_94.98MB	rs10820911	9	94646797	X-13553	3378	0.000388037	0.135582	0.000122459	0.041966	0.821941
chr9_107.64_107.77MB	rs2437817	9	107690057	N-carbamoylvaline	3557	6.06899e-09	0.0150237	2.86405e-09	0.00611108	0.978865
chr9_130.63_130.82MB	rs10987826	9	130768504	X-24763	2026	7.96475e-10	0.0317246	8.35821e-10	0.0323559	0.93592
chr9_136.09_136.21MB	rs550057	9	136146597	X-26054	3628	3.23693e-15	5.35717e-13	0.000119769	0.0188409	0.981039
chr9_140.96_141.08MB	rs3750508	9	141017240	heptanoate (7:0)	1106	0.00333665	0.158693	0.000453328	0.0207437	0.816774
chr9_140.96_141.08MB	rs3750508	9	141017240	orotate	1112	0.00191622	0.091137	0.000304912	0.0136089	0.893033
chr9_140.96_141.08MB	rs3750508	9	141017240	orotidine	1113	0.00286432	0.13623	0.000323205	0.0145259	0.846057
chr9_140.96_141.08MB	rs3750508	9	141017240	oxypurinol	1103	0.00273561	0.130108	0.000411008	0.0186999	0.848045
chr10_16.87_17.02MB	rs73592376	10	16937787	N,N-dimethylalanine	3640	4.93939e-12	0.0800213	1.63131e-12	0.0255338	0.894445
chr10_61.24_61.77MB	rs1171614	10	61469538	(R)-3-hydroxybutyrylcarnitine	2922	1.17533e-83	0.0148083	6.98261e-84	0.0078202	0.977372
chr10_61.24_61.77MB	rs1171614	10	61469538	(S)-3-hydroxybutyrylcarnitine	2927	1.38795e-88	1.74872e-07	3.88669e-84	0.00390085	0.996099
chr10_61.24_61.77MB	rs1171614	10	61469538	3-hydroxyhexanoylcarnitine (1)	2939	1.07149e-83	0.0135	1.83428e-83	0.0221462	0.964354
chr10_61.24_61.77MB	rs1171614	10	61469538	4-hydroxyphenylacetoylcarnitine	2920	3.11522e-88	3.92494e-07	2.92187e-84	0.00268403	0.997316
chr10_61.24_61.77MB	rs1171614	10	61469538	acetylcarnitine (C2)	2925	6.58979e-99	8.30265e-18	2.13751e-84	0.00169479	0.998305
chr10_61.24_61.77MB	rs1171614	10	61469538	arachidonoylcarnitine (C20:4)	2939	2.41849e-86	3.04712e-05	3.30264e-84	0.00316428	0.996805
chr10_61.24_61.77MB	rs1171614	10	61469538	benzoylcarnitine*	2932	6.83498e-84	0.00861157	1.22304e-83	0.0144325	0.976956
chr10_61.24_61.77MB	rs1171614	10	61469538	butyrylcarnitine (C4)	2927	4.40326e-87	5.54779e-06	1.63877e-83	0.019667	0.980327
chr10_61.24_61.77MB	rs1171614	10	61469538	caprate (10:0)	2927	7.32302e-83	0.0922647	2.30411e-83	0.0281505	0.879585
chr10_61.24_61.77MB	rs1171614	10	61469538	carnitine	2925	2.408e-122	3.0339e-41	2.11771e-84	0.00166983	0.99833
chr10_61.24_61.77MB	rs1171614	10	61469538	cis-3,4-methyleneheptanoylcarnitine	2932	1.36745e-85	0.000172289	3.98862e-84	0.00402957	0.995798
chr10_61.24_61.77MB	rs1171614	10	61469538	deoxycarnitine	2925	1.01608e-82	0.128018	2.11512e-83	0.0258027	0.846179
chr10_61.24_61.77MB	rs1171614	10	61469538	dihomo-linolenoylcarnitine (C20:3n3 or 6)*	2926	3.51607e-86	4.42999e-05	2.90828e-84	0.00266693	0.997289
chr10_61.24_61.77MB	rs1171614	10	61469538	hexanoylcarnitine (C6)	2925	1.63826e-84	0.00206408	3.81746e-84	0.0038156	0.99412
chr10_61.24_61.77MB	rs1171614	10	61469538	indoleacetoylcarnitine*	2921	1.51492e-86	1.90869e-05	4.12376e-83	0.0510074	0.948974
chr10_61.24_61.77MB	rs1171614	10	61469538	isobutyrylcarnitine (C4)	2932	3.9587e-83	0.0498767	1.25188e-83	0.0148374	0.935286
chr10_61.24_61.77MB	rs1171614	10	61469538	levulinoylcarnitine	2933	6.7851e-84	0.00854873	1.22746e-83	0.0144882	0.976963
chr10_61.24_61.77MB	rs1171614	10	61469538	N-acetylarginine	2925	4.47138e-87	5.63361e-06	3.06295e-84	0.00286195	0.997132
chr10_61.24_61.77MB	rs1171614	10	61469538	N-methylproline	2925	9.91106e-85	0.00124872	1.38037e-83	0.0164093	0.982342
chr10_61.24_61.77MB	rs1171614	10	61469538	N,N-dimethylalanine	2932	1.15313e-86	1.45287e-05	4.48029e-84	0.0046495	0.995336
chr10_61.24_61.77MB	rs1171614	10	61469538	N1-methylinosine	2927	1.24231e-82	0.156522	2.61746e-83	0.0321668	0.811311
chr10_61.24_61.77MB	rs1171614	10	61469538	phenylacetylcarnitine	2927	1.95324e-86	2.46094e-05	3.2798e-84	0.00313547	0.99684
chr10_61.24_61.77MB	rs1171614	10	61469538	picolinoylglycine	2931	2.33694e-83	0.0294438	2.96744e-83	0.0364535	0.934103
chr10_61.24_61.77MB	rs1171614	10	61469538	pimeloylcarnitine/3-methyladipoylcarnitine (C7-DC)	2938	3.24823e-84	0.00409254	3.71888e-84	0.0036933	0.992214
chr10_61.24_61.77MB	rs1171614	10	61469538	propionylcarnitine (C3)	2925	5.4286e-97	6.83963e-16	2.16063e-84	0.00172395	0.998276
chr10_61.24_61.77MB	rs1171614	10	61469538	suberoylcarnitine (C8-DC)	2931	4.17927e-83	0.0526558	1.75944e-83	0.0212416	0.926103
chr10_61.24_61.77MB	rs1171614	10	61469538	succinylcarnitine (C4-DC)	2932	1.39173e-83	0.0175347	7.13978e-84	0.00802116	0.974444
chr10_61.24_61.77MB	rs1171614	10	61469538	tiglylcarnitine (C5:1-DC)	2927	4.43919e-83	0.0559306	9.63777e-84	0.01121	0.932859
chr10_61.24_61.77MB	rs1171614	10	61469538	X-11381	2926	2.68429e-83	0.0338201	9.52903e-84	0.0110507	0.955129
chr10_61.24_61.77MB	rs1171614	10	61469538	X-12798	2930	2.04258e-103	2.5735e-22	3.76804e-84	0.00375121	0.996249
chr10_61.24_61.77MB	rs1171614	10	61469538	X-15461	2928	4.71418e-84	0.00593952	1.02465e-83	0.0119277	0.982133
chr10_61.24_61.77MB	rs1171614	10	61469538	X-23680	2940	6.34409e-83	0.0799308	2.50279e-83	0.0306439	0.889425
chr10_61.24_61.77MB	rs1171614	10	61469538	X-24473	2935	7.49767e-84	0.00944651	3.37356e-83	0.0415554	0.948998
chr10_61.24_61.77MB	rs1171614	10	61469538	X-24475	2928	3.07414e-84	0.00387319	6.62337e-84	0.00735619	0.988771
chr10_61.24_61.77MB	rs1171614	10	61469538	X-24801	2927	1.69941e-83	0.0214113	1.93885e-83	0.023473	0.955116
chr10_61.24_61.77MB	rs1171614	10	61469538	X-24812	2936	3.59169e-88	4.52527e-07	3.2921e-84	0.00315095	0.996849
chr10_64.4_64.69MB	rs2236295	10	64564892	2R,3R-dihydroxybutyrate	2789	4.53256e-19	0.0908486	4.25075e-19	0.0843753	0.824776
chr10_64.4_64.69MB	rs2236295	10	64564892	3-acetylphenol sulfate	2783	3.79912e-19	0.076148	3.56555e-19	0.0706132	0.853239
chr10_64.4_64.69MB	rs2236295	10	64564892	bilirubin degradation product, C16H18N2O5 (4)**	2787	6.03877e-19	0.121038	2.09734e-19	0.0412004	0.837761
chr10_64.4_64.69MB	rs2236295	10	64564892	biliverdin	2789	1.51007e-19	0.0302672	1.36216e-19	0.0263592	0.943374
chr10_64.4_64.69MB	rs2236295	10	64564892	carotene diol (1)	2788	6.35193e-20	0.0127315	2.29718e-19	0.0451015	0.942167
chr10_64.4_64.69MB	rs2236295	10	64564892	carotene diol (2)	2790	1.68432e-19	0.0337598	1.90814e-19	0.0373171	0.928923
chr10_64.4_64.69MB	rs2236295	10	64564892	carotene diol (3)	2798	3.66312e-20	0.00734221	1.486e-19	0.0288208	0.963837
chr10_64.4_64.69MB	rs2236295	10	64564892	gamma-glutamyltyrosine	2796	9.19849e-20	0.0184371	2.09188e-19	0.0409882	0.940575
chr10_64.4_64.69MB	rs2236295	10	64564892	lignoceroyl sphingomyelin (d18:1/24:0)	2788	2.7426e-19	0.0549715	3.02947e-19	0.0598361	0.885192
chr10_64.4_64.69MB	rs2236295	10	64564892	lignoceroylcarnitine (C24)*	2791	3.68959e-19	0.0739525	2.98443e-19	0.0589515	0.867096
chr10_64.4_64.69MB	rs2236295	10	64564892	N-acetyl-beta-alanine	2789	4.6664e-20	0.00935312	1.24885e-19	0.0240649	0.966582
chr10_64.4_64.69MB	rs2236295	10	64564892	N-acetyltryptophan	2791	3.69249e-19	0.0740105	2.54727e-19	0.0501806	0.875809
chr10_64.4_64.69MB	rs2236295	10	64564892	N-nervonoyl-sphingadiene (d18:2/24:1)*	2786	5.93104e-19	0.118879	2.38707e-19	0.0470113	0.834109
chr10_64.4_64.69MB	rs2236295	10	64564892	pyrraline	2789	6.99158e-19	0.140136	2.61789e-19	0.0516635	0.8082
chr10_64.4_64.69MB	rs2236295	10	64564892	X-13844	2797	3.53093e-19	0.0707724	2.29259e-19	0.0450676	0.88416
chr10_64.4_64.69MB	rs2236295	10	64564892	X-25810	2792	5.10149e-19	0.102252	1.70033e-19	0.0332161	0.864532
chr10_64.75_65.45MB	rs10740125	10	65209609	3-acetylphenol sulfate	2712	3.52803e-20	0.0501496	9.47e-20	0.133796	0.816054
chr10_64.75_65.45MB	rs10740125	10	65209609	biliverdin	2708	2.63845e-20	0.0375046	7.3008e-20	0.102919	0.859577
chr10_64.75_65.45MB	rs10740125	10	65209609	carotene diol (1)	2708	4.49836e-21	0.00639426	8.85302e-20	0.124974	0.868632
chr10_64.75_65.45MB	rs10740125	10	65209609	carotene diol (2)	2708	1.51284e-20	0.0215045	8.18881e-20	0.115538	0.862958
chr10_64.75_65.45MB	rs10740125	10	65209609	carotene diol (3)	2707	4.23591e-21	0.00602119	8.08348e-20	0.114024	0.879955
chr10_64.75_65.45MB	rs10740125	10	65209609	gamma-glutamyltyrosine	2706	1.23401e-20	0.0175411	8.18603e-20	0.115494	0.866965
chr10_64.75_65.45MB	rs10740125	10	65209609	lignoceroyl sphingomyelin (d18:1/24:0)	2708	3.25157e-20	0.0462199	9.18254e-20	0.129702	0.824078
chr10_64.75_65.45MB	rs10740125	10	65209609	N-acetyl-beta-alanine	2709	7.06609e-21	0.0100442	8.87908e-20	0.125348	0.864608
chr10_64.75_65.45MB	rs10740125	10	65209609	N-acetyltryptophan	2708	2.98094e-20	0.0423729	8.02298e-20	0.113199	0.844428
chr10_64.75_65.45MB	rs10740125	10	65209609	X-13844	2708	3.94632e-20	0.0560955	7.60765e-20	0.107303	0.836601
chr10_88.64_89.03MB	rs60783257	10	88922632	X-12798	1997	3.42531e-23	0.0092771	4.07426e-22	0.109466	0.881257
chr10_102.43_102.53MB	rs6584390	10	102476167	hydroxypalmitoyl sphingomyelin (d18:1/16:0(OH))**	2265	0.000165405	0.149076	3.4526e-05	0.0302971	0.820427
chr10_102.43_102.53MB	rs6584390	10	102476167	X-24588	2264	0.000104417	0.0941088	1.46174e-05	0.0122808	0.893491
chr10_119.32_119.54MB_A	rs181669	10	119386122	N4-acetylcytidine	2896	1.4707e-14	0.00101697	2.33593e-13	0.0151687	0.983814
chr10_119.32_119.54MB_B	rs10886117	10	119480578	N4-acetylcytidine	2881	1.47077e-14	0.00101701	2.33549e-13	0.0151657	0.983817
chr10_126.25_126.62MB	rs10794177	10	126407409	(R)-3-hydroxybutyrylcarnitine	3287	1.43586e-14	0.00559623	2.9336e-13	0.113456	0.880948
chr10_126.25_126.62MB	rs10794177	10	126407409	(S)-3-hydroxybutyrylcarnitine	3289	2.07955e-13	0.0810501	2.20661e-13	0.0851686	0.833781
chr10_126.25_126.62MB	rs10794177	10	126407409	3-hydroxybutyrate (BHBA)	3289	3.36038e-14	0.013097	2.10277e-13	0.0810492	0.905854
chr10_126.25_126.62MB	rs10794177	10	126407409	etiocholanolone glucuronide	3285	2.2013e-14	0.00857954	1.05963e-13	0.040348	0.951072
chr10_126.25_126.62MB	rs10794177	10	126407409	myristoylcarnitine (C14)	3289	1.16909e-13	0.0455651	1.36327e-13	0.0522312	0.902204
chr10_126.25_126.62MB	rs10794177	10	126407409	palmitoleoylcarnitine (C16:1)*	3289	1.22507e-13	0.047747	2.34486e-13	0.0905288	0.861724
chr10_126.25_126.62MB	rs10794177	10	126407409	pseudouridine	3289	3.03052e-13	0.118114	2.00943e-13	0.0775127	0.804373
chr10_126.25_126.62MB	rs10794177	10	126407409	tetrahydrocortisol glucuronide	3289	2.50422e-13	0.0976015	1.19381e-13	0.0456717	0.856727
chr10_126.25_126.62MB	rs10794177	10	126407409	X-25310	3283	7.65117e-15	0.00298203	6.9008e-14	0.0259247	0.971093
chr11_2.86_3.12MB	rs61063671	11	3009024	X-21471	3249	0.000283823	0.0574409	0.000262462	0.052228	0.889785
chr11_31.27_31.47MB	rs6484504	11	31424823	1-palmitoyl-2-palmitoleoyl-GPC (16:0/16:1)*	1358	0.000236928	0.0540356	0.000481875	0.109064	0.836182
chr11_56.96_57.26MB_A	rs499318	11	57012322	X-11787	2621	0.000597155	0.0629126	0.000202048	0.0203706	0.915918
chr11_56.96_57.26MB_B	rs10750861	11	57181407	X-11787	2163	0.000598302	0.0630074	0.000193036	0.0194119	0.916789
chr11_61.49_61.68MB	rs61897795	11	61618169	1-palmitoyl-2-dihomo-linolenoyl-GPC (16:0/20:3n3 or 6)*	2334	8.22281e-28	4.75219e-25	1.73517e-05	0.0090371	0.990946
chr11_61.49_61.68MB	rs61897795	11	61618169	dihomo-linolenate (20:3n3 or n6)	2334	0.000118478	0.0684716	4.13126e-05	0.0229673	0.908401
chr11_61.49_61.68MB	rs61897795	11	61618169	dihomo-linolenoylcarnitine (C20:3n3 or 6)*	2335	6.02825e-10	3.48389e-07	1.62607e-05	0.00840593	0.991577
chr11_61.49_61.68MB	rs61897795	11	61618169	sphingomyelin (d18:2/24:1, d18:1/24:2)*	2334	5.31671e-05	0.0307267	0.000167759	0.0960796	0.872973
chr11_61.49_61.68MB	rs61897795	11	61618169	X-22776	2333	2.88479e-05	0.016672	3.619e-05	0.0199519	0.963311
chr11_63.28_66.27MB_A	rs12363578	11	64364866	N-methylpipecolate	1785	6.87341e-167	0.115756	2.72359e-167	0.0450292	0.839215
chr11_63.28_66.27MB_A	rs12363578	11	64364866	X-23787	1782	3.73432e-167	0.0628902	2.39546e-167	0.0394447	0.897665
chr11_63.28_66.27MB_A	rs12363578	11	64364866	X-24972	1773	3.9549e-167	0.0666051	1.22193e-167	0.019665	0.91373
chr11_63.28_66.27MB_B	rs642803	11	65560620	X-24972	1761	4.09931e-80	0.141108	9.29894e-81	0.0311814	0.827711
chr11_75.39_75.65MB	rs10899113	11	75468464	5alpha-pregnan-diol disulfate	2174	2.83041e-08	0.0297026	1.10311e-07	0.114906	0.855391
chr11_111.33_111.83MB	rs631318	11	111677695	1-linoleoyl-GPG (18:2)*	2225	1.8826e-06	0.0792548	1.1208e-06	0.0463096	0.874433
chr11_111.33_111.83MB	rs631318	11	111677695	1-oleoyl-GPI (18:1)	2226	1.2721e-06	0.0535539	1.15008e-06	0.047518	0.898926
chr11_111.33_111.83MB	rs631318	11	111677695	2-oxoarginine*	2226	9.72272e-07	0.0409313	1.39759e-06	0.0579354	0.901131
chr11_111.33_111.83MB	rs631318	11	111677695	X-12199	2221	2.91035e-06	0.122522	1.3121e-06	0.0544147	0.823059
chr11_119.17_119.29MB	rs573396	11	119239375	X-21815	2275	9.12702e-06	0.0396568	2.05989e-06	0.00799788	0.952334
chr12_2.42_2.57MB	rs4765929	12	2518352	cortolone glucuronide (1)	2783	0.000175545	0.0658104	0.000129813	0.0477799	0.886104
chr12_2.42_2.57MB	rs4765929	12	2518352	cotinine	2772	0.000399815	0.149886	0.000115967	0.0426677	0.806931
chr12_2.42_2.57MB	rs4765929	12	2518352	X-17357	2784	0.000254715	0.0954909	0.000100003	0.036623	0.867531
chr12_4.28_4.43MB	rs117233107	12	4328521	1-myristoylglycerol (14:0)	2912	0.000977037	0.0857132	0.000179924	0.0148861	0.898244
chr12_21.27_21.5MB	rs58310495	12	21357711	1-arachidonoyl-GPE (20:4n6)*	3692	1.89029e-11	0.000145343	1.45025e-08	0.110619	0.889236
chr12_21.27_21.5MB	rs58310495	12	21357711	1-arachidonoyl-GPI (20:4)*	3692	1.79253e-16	1.37826e-09	3.40813e-09	0.02523	0.97477
chr12_21.27_21.5MB	rs58310495	12	21357711	1-linoleoyl-GPG (18:2)*	3696	1.59145e-34	1.22365e-27	3.23184e-09	0.0238731	0.976127
chr12_21.27_21.5MB	rs58310495	12	21357711	1-linoleoyl-GPI (18:2)*	3692	1.54911e-11	0.000119109	3.5649e-09	0.0264367	0.973444
chr12_21.27_21.5MB	rs58310495	12	21357711	1-oleoyl-GPG (18:1)*	3687	3.64572e-40	2.80316e-33	2.30017e-09	0.0167025	0.983298
chr12_21.27_21.5MB	rs58310495	12	21357711	1-oleoyl-GPI (18:1)	3692	3.26146e-09	0.025077	7.43186e-09	0.0562241	0.918699
chr12_21.27_21.5MB	rs58310495	12	21357711	1-palmitoleoyl-GPC (16:1)*	3692	3.32094e-09	0.0255343	5.85489e-09	0.0440872	0.930378
chr12_21.27_21.5MB	rs58310495	12	21357711	1-palmitoyl-GPG (16:0)*	3693	1.47444e-18	1.13368e-11	3.0052e-09	0.0221288	0.977871
chr12_21.27_21.5MB	rs58310495	12	21357711	1-stearoyl-GPG (18:0)	3694	3.86839e-12	2.97436e-05	3.36749e-09	0.0249172	0.975053
chr12_21.27_21.5MB	rs58310495	12	21357711	17alpha-hydroxypregnanolone glucuronide	3704	1.18976e-09	0.00914796	1.70824e-08	0.130484	0.860368
chr12_21.27_21.5MB	rs58310495	12	21357711	21-hydroxypregnenolone disulfate	3695	2.28726e-17	1.75865e-10	5.64615e-09	0.0424551	0.957545
chr12_21.27_21.5MB	rs58310495	12	21357711	5alpha-androstan-3alpha,17beta-diol disulfate	3689	6.79142e-23	5.22185e-16	3.2157e-09	0.0237489	0.976251
chr12_21.27_21.5MB	rs58310495	12	21357711	5alpha-androstan-3alpha,17beta-diol monosulfate (1)	3699	1.83116e-11	0.000140796	4.30844e-09	0.0321594	0.9677
chr12_21.27_21.5MB	rs58310495	12	21357711	5alpha-androstan-3beta,17beta-diol disulfate	3697	4.75541e-17	3.65638e-10	4.28657e-09	0.031991	0.968009
chr12_21.27_21.5MB	rs58310495	12	21357711	androstenediol (3alpha, 17alpha) monosulfate (3)	3694	2.30763e-13	1.77431e-06	5.50064e-09	0.0413352	0.958663
chr12_21.27_21.5MB	rs58310495	12	21357711	androstenediol (3beta,17beta) disulfate (1)	3693	6.39069e-11	0.000491374	4.88467e-09	0.0365948	0.962914
chr12_21.27_21.5MB	rs58310495	12	21357711	androstenediol (3beta,17beta) disulfate (2)	3694	6.24151e-17	4.79903e-10	5.20252e-09	0.0390407	0.960959
chr12_21.27_21.5MB	rs58310495	12	21357711	arachidonoylcarnitine (C20:4)	3692	4.65097e-09	0.0357608	4.41483e-09	0.0330139	0.931225
chr12_21.27_21.5MB	rs58310495	12	21357711	bilirubin (E,E)*	3693	4.03482e-09	0.0310233	1.19375e-08	0.0909078	0.878069
chr12_21.27_21.5MB	rs58310495	12	21357711	bilirubin (E,Z or Z,E)*	3696	6.3005e-12	4.84439e-05	3.19452e-09	0.023586	0.976366
chr12_21.27_21.5MB	rs58310495	12	21357711	bilirubin (Z,Z)	3692	1.03061e-09	0.00792427	5.32267e-09	0.0399734	0.952102
chr12_21.27_21.5MB	rs58310495	12	21357711	bilirubin degradation product, C16H18N2O5 (2)**	3692	4.2338e-09	0.0325532	9.00333e-09	0.0683266	0.89912
chr12_21.27_21.5MB	rs58310495	12	21357711	bilirubin degradation product, C16H18N2O5 (4)**	3695	4.24053e-09	0.032605	9.68585e-09	0.0735796	0.893815
chr12_21.27_21.5MB	rs58310495	12	21357711	biliverdin	3692	3.95255e-09	0.0303907	8.05546e-09	0.061029	0.90858
chr12_21.27_21.5MB	rs58310495	12	21357711	branched chain 14:0 dicarboxylic acid**	3693	2.62281e-10	0.00201665	5.64245e-09	0.0424287	0.955555
chr12_21.27_21.5MB	rs58310495	12	21357711	decanoylcarnitine (C10)	3692	6.3406e-09	0.0487522	6.59339e-09	0.0497944	0.901453
chr12_21.27_21.5MB	rs58310495	12	21357711	deoxycholic acid 12-sulfate*	3696	2.36409e-31	1.81773e-24	2.87999e-09	0.0211651	0.978835
chr12_21.27_21.5MB	rs58310495	12	21357711	deoxycholic acid glucuronide	3694	9.99057e-42	7.68164e-35	2.92841e-09	0.0215378	0.978462
chr12_21.27_21.5MB	rs58310495	12	21357711	dihomo-linolenoylcarnitine (C20:3n3 or 6)*	3695	2.33069e-09	0.0179204	3.88856e-09	0.0289456	0.953134
chr12_21.27_21.5MB	rs58310495	12	21357711	dodecanedioate (C12-DC)	3691	9.5728e-09	0.0736043	8.09855e-09	0.0614039	0.864992
chr12_21.27_21.5MB	rs58310495	12	21357711	eicosanedioate (C20-DC)	3692	1.9636e-14	1.50979e-07	6.181e-09	0.0465716	0.953428
chr12_21.27_21.5MB	rs58310495	12	21357711	eicosenedioate (C20:1-DC)*	3699	1.88292e-33	1.44775e-26	8.58202e-09	0.0650513	0.934949
chr12_21.27_21.5MB	rs58310495	12	21357711	eicosenoylcarnitine (C20:1)*	3694	7.32047e-09	0.0562863	5.23941e-09	0.039381	0.904333
chr12_21.27_21.5MB	rs58310495	12	21357711	glycochenodeoxycholate glucuronide (1)	3692	1.38096e-261	1.0618e-254	4.27329e-09	0.0318887	0.968111
chr12_21.27_21.5MB	rs58310495	12	21357711	glycocholenate sulfate*	3692	3.2973e-124	2.53526e-117	9.62538e-09	0.0730816	0.926918
chr12_21.27_21.5MB	rs58310495	12	21357711	glycodeoxycholate 3-sulfate	3695	1.36318e-65	1.04813e-58	2.7202e-09	0.0199353	0.980065
chr12_21.27_21.5MB	rs58310495	12	21357711	glycolithocholate sulfate*	3696	1.77179e-18	1.36231e-11	6.95221e-09	0.0525073	0.947493
chr12_21.27_21.5MB	rs58310495	12	21357711	glycoursodeoxycholic acid sulfate (1)	3696	7.52421e-23	5.78528e-16	3.04691e-09	0.0224498	0.97755
chr12_21.27_21.5MB	rs58310495	12	21357711	hexadecanedioate (C16-DC)	3692	3.20815e-86	2.46671e-79	1.27796e-08	0.0973581	0.902642
chr12_21.27_21.5MB	rs58310495	12	21357711	hexadecenedioate (C16:1-DC)*	3693	3.48275e-139	2.67785e-132	1.27828e-08	0.0973833	0.902617
chr12_21.27_21.5MB	rs58310495	12	21357711	hydroxy-CMPF*	3693	8.49112e-09	0.0652873	1.71806e-08	0.131297	0.803416
chr12_21.27_21.5MB	rs58310495	12	21357711	isoursodeoxycholate	3694	2.09041e-09	0.016073	9.85769e-09	0.0748857	0.909041
chr12_21.27_21.5MB	rs58310495	12	21357711	isoursodeoxycholate sulfate (1)	3681	3.44442e-12	2.64838e-05	3.81642e-09	0.0283724	0.971601
chr12_21.27_21.5MB	rs58310495	12	21357711	L-urobilin	3678	1.48854e-08	0.114452	9.71956e-09	0.073921	0.811627
chr12_21.27_21.5MB	rs58310495	12	21357711	lithocholate sulfate (1)	3695	6.1864e-19	4.75666e-12	1.37239e-08	0.104626	0.895374
chr12_21.27_21.5MB	rs58310495	12	21357711	metabolonic lactone sulfate	3695	9.43016e-60	7.25075e-53	3.038e-09	0.0223812	0.977619
chr12_21.27_21.5MB	rs58310495	12	21357711	N-oleoylserine	3696	7.1513e-12	5.49856e-05	3.22744e-09	0.0238393	0.976106
chr12_21.27_21.5MB	rs58310495	12	21357711	N-oleoyltaurine	3688	1.39489e-09	0.0107252	4.05294e-09	0.0302036	0.959071
chr12_21.27_21.5MB	rs58310495	12	21357711	N-palmitoylserine	3692	2.24083e-09	0.0172295	5.39355e-09	0.0405282	0.942242
chr12_21.27_21.5MB	rs58310495	12	21357711	octadecadienedioate (C18:2-DC)*	3694	4.82061e-58	3.70652e-51	1.23151e-08	0.093783	0.906217
chr12_21.27_21.5MB	rs58310495	12	21357711	octadecanedioate (C18-DC)	3691	1.85933e-17	1.42962e-10	6.43222e-09	0.0485052	0.951495
chr12_21.27_21.5MB	rs58310495	12	21357711	octadecanedioylcarnitine (C18-DC)*	3697	4.66849e-119	3.58955e-112	1.27823e-08	0.0973795	0.90262
chr12_21.27_21.5MB	rs58310495	12	21357711	octadecenedioate (C18:1-DC)	3692	2.62557e-66	2.01877e-59	1.20142e-08	0.0914671	0.908533
chr12_21.27_21.5MB	rs58310495	12	21357711	octadecenedioylcarnitine (C18:1-DC)*	3694	3.66922e-157	2.82123e-150	1.27827e-08	0.0973821	0.902618
chr12_21.27_21.5MB	rs58310495	12	21357711	oleoylcarnitine (C18:1)	3692	1.1545e-08	0.0887682	5.44521e-09	0.0409974	0.870234
chr12_21.27_21.5MB	rs58310495	12	21357711	palmitoylcarnitine (C16)	3692	7.6159e-09	0.0585579	6.60827e-09	0.0499187	0.891523
chr12_21.27_21.5MB	rs58310495	12	21357711	pregnanediol-3-glucuronide	3693	8.51687e-22	6.54853e-15	5.28184e-09	0.0396512	0.960349
chr12_21.27_21.5MB	rs58310495	12	21357711	pregnenediol disulfate (C21H34O8S2)*	3695	6.4569e-14	4.96464e-07	6.79352e-09	0.051286	0.948714
chr12_21.27_21.5MB	rs58310495	12	21357711	pregnenetriol disulfate*	3694	2.83299e-09	0.0217826	9.06571e-09	0.0687959	0.909422
chr12_21.27_21.5MB	rs58310495	12	21357711	pregnenolone sulfate	3696	1.88947e-12	1.45279e-05	4.04363e-09	0.0301212	0.969864
chr12_21.27_21.5MB	rs58310495	12	21357711	succinoyltaurine	3695	1.23618e-08	0.0950484	6.38058e-09	0.0482029	0.856749
chr12_21.27_21.5MB	rs58310495	12	21357711	taurocholenate sulfate*	3693	3.19844e-43	2.45925e-36	2.77195e-09	0.0203336	0.979666
chr12_21.27_21.5MB	rs58310495	12	21357711	taurodeoxycholic acid 3-sulfate	3702	3.21489e-40	2.47189e-33	2.83787e-09	0.0208409	0.979159
chr12_21.27_21.5MB	rs58310495	12	21357711	taurolithocholate 3-sulfate	3696	1.01462e-12	7.80128e-06	4.56327e-09	0.0341206	0.965872
chr12_21.27_21.5MB	rs58310495	12	21357711	tetradecadienedioate (C14:2-DC)*	3695	2.44894e-16	1.88297e-09	4.73094e-09	0.0354111	0.964589
chr12_21.27_21.5MB	rs58310495	12	21357711	tetradecanedioate (C14-DC)	3694	1.4151e-99	1.08806e-92	1.27808e-08	0.0973672	0.902633
chr12_21.27_21.5MB	rs58310495	12	21357711	tridecenedioate (C13:1-DC)*	3694	2.98923e-10	0.00229839	6.08019e-09	0.0457981	0.951904
chr12_21.27_21.5MB	rs58310495	12	21357711	undecenoylcarnitine (C11:1)	3693	2.09832e-12	1.61337e-05	6.20189e-09	0.0467324	0.953251
chr12_21.27_21.5MB	rs58310495	12	21357711	X-11299	3696	6.30474e-09	0.0484765	9.72517e-09	0.0738981	0.877625
chr12_21.27_21.5MB	rs58310495	12	21357711	X-11308	3696	9.78996e-12	7.5274e-05	3.98457e-09	0.0296667	0.970258
chr12_21.27_21.5MB	rs58310495	12	21357711	X-11880	3690	1.46369e-10	0.00112541	7.61354e-09	0.0575984	0.941276
chr12_21.27_21.5MB	rs58310495	12	21357711	X-12456	3690	1.33425e-38	1.02589e-31	2.03486e-09	0.0146604	0.98534
chr12_21.27_21.5MB	rs58310495	12	21357711	X-12822	3692	1.10775e-09	0.00851736	7.3339e-09	0.0554536	0.936029
chr12_21.27_21.5MB	rs58310495	12	21357711	X-12851	3700	6.29502e-09	0.0484018	1.00311e-08	0.0762526	0.875346
chr12_21.27_21.5MB	rs58310495	12	21357711	X-13866	3695	5.72522e-09	0.0440206	9.15763e-09	0.0695256	0.886454
chr12_21.27_21.5MB	rs58310495	12	21357711	X-15220	3689	1.92146e-09	0.0147739	7.08444e-09	0.0535398	0.931686
chr12_21.27_21.5MB	rs58310495	12	21357711	X-16935	3689	6.18327e-10	0.00475425	4.45613e-09	0.0333008	0.961945
chr12_21.27_21.5MB	rs58310495	12	21357711	X-17653	3698	9.05757e-32	6.96427e-25	3.33644e-09	0.0246782	0.975322
chr12_21.27_21.5MB	rs58310495	12	21357711	X-17654	3697	3.68769e-13	2.83543e-06	3.81441e-09	0.0283569	0.97164
chr12_21.27_21.5MB	rs58310495	12	21357711	X-18922	3694	1.85156e-29	1.42365e-22	2.92278e-09	0.0214944	0.978506
chr12_21.27_21.5MB	rs58310495	12	21357711	X-21339	3696	3.15758e-15	2.42783e-08	4.60043e-09	0.0344066	0.965593
chr12_21.27_21.5MB	rs58310495	12	21357711	X-21364	3697	2.95879e-09	0.0227498	6.77956e-09	0.0512012	0.926049
chr12_21.27_21.5MB	rs58310495	12	21357711	X-21467	3693	1.6944e-54	1.3028e-47	2.68122e-09	0.0196353	0.980365
chr12_21.27_21.5MB	rs58310495	12	21357711	X-21470	3697	2.85672e-25	2.1965e-18	2.91509e-09	0.0214353	0.978565
chr12_21.27_21.5MB	rs58310495	12	21357711	X-21471	3695	2.61081e-34	2.00742e-27	2.76021e-09	0.0202432	0.979757
chr12_21.27_21.5MB	rs58310495	12	21357711	X-21796	3693	3.24921e-09	0.0249828	5.79263e-09	0.0436075	0.93141
chr12_21.27_21.5MB	rs58310495	12	21357711	X-24546	3682	6.19892e-38	4.76628e-31	2.52378e-09	0.0184235	0.981577
chr12_21.27_21.5MB	rs58310495	12	21357711	X-24949	3693	1.71461e-18	1.31834e-11	4.50766e-09	0.0336926	0.966307
chr12_21.27_21.5MB	rs58310495	12	21357711	X-25433	3684	2.83937e-13	2.18317e-06	3.8942e-09	0.0289711	0.971027
chr12_21.27_21.5MB	rs58310495	12	21357711	X-26109	3698	1.25555e-24	9.65382e-18	3.26378e-09	0.024119	0.975881
chr12_21.27_21.5MB	rs58310495	12	21357711	X-26111	3696	6.22766e-22	4.78838e-15	5.1656e-09	0.0387565	0.961244
chr12_21.27_21.5MB	rs58310495	12	21357711	X-26119	3701	6.06427e-13	4.66275e-06	3.74162e-09	0.0277967	0.972199
chr12_52.09_52.37MB	rs12230839	12	52249405	guanidinoacetate	2619	1.45929e-07	0.0409625	8.69039e-08	0.0234584	0.935579
chr12_52.09_52.37MB	rs12230839	12	52249405	X-21283	2622	2.4376e-07	0.0684237	1.07279e-07	0.029211	0.902365
chr12_53.55_54.23MB	rs117672487	12	54062020	3-hydroxy-2-ethylpropionate	2036	1.52917e-06	0.034515	2.91307e-06	0.0648505	0.90063
chr12_56.81_57.01MB	rs2638315	12	56865056	2-aminobutyrate	1672	0.00049163	0.164304	0.000105073	0.034315	0.800784
chr12_56.81_57.01MB	rs2638315	12	56865056	alanine	1672	8.51346e-05	0.0284523	4.43814e-05	0.0138749	0.957543
chr12_56.81_57.01MB	rs2638315	12	56865056	gamma-glutamylglutamine	1672	2.60075e-11	8.69179e-09	2.67999e-05	0.00796461	0.992009
chr12_56.81_57.01MB	rs2638315	12	56865056	glutamine conjugate of C6H10O2 (1)*	1677	3.04804e-05	0.0101867	3.83049e-05	0.0118237	0.977921
chr12_56.81_57.01MB	rs2638315	12	56865056	glutamine	1672	2.67177e-12	8.92914e-10	2.85913e-05	0.00856393	0.991407
chr12_56.81_57.01MB	rs2638315	12	56865056	hexanoylglutamine	1670	3.57391e-05	0.0119441	6.13694e-05	0.0195415	0.968417
chr12_56.81_57.01MB	rs2638315	12	56865056	lysine	1672	1.94715e-05	0.00650746	4.10838e-05	0.0127497	0.980682
chr12_56.81_57.01MB	rs2638315	12	56865056	phenylacetylcarnitine	1659	6.1337e-06	0.00204991	3.8854e-05	0.0119992	0.985906
chr12_56.81_57.01MB	rs2638315	12	56865056	serine	1672	0.000453791	0.151659	9.88053e-05	0.0322055	0.815583
chr12_56.81_57.01MB	rs2638315	12	56865056	threonine	1672	0.000153719	0.0513734	6.38115e-05	0.020398	0.928011
chr12_109.95_113.97MB	rs4766578	12	111904371	kynurenine	1120	1.50151e-25	0.00136026	8.24744e-25	0.00647948	0.99216
chr12_109.95_113.97MB	rs4766578	12	111904371	quinolinate	1120	3.4789e-25	0.00315166	9.53436e-25	0.0076483	0.9892
chr12_109.95_113.97MB	rs4766578	12	111904371	X-12100	1120	7.20542e-29	6.52763e-07	5.03299e-25	0.00356312	0.996436
chr12_121.37_121.47MB	rs1800574	12	121416864	X-24588	3266	0.00145207	0.0853944	0.00134015	0.0779787	0.833835
chr12_133_133.21MB	rs75312918	12	133071761	N-acetylproline	3193	6.37846e-13	0.118293	2.27743e-13	0.0413964	0.84031
chr12_133_133.21MB	rs75312918	12	133071761	X-25310	3201	4.73241e-13	0.0877661	1.77065e-13	0.0319578	0.880276
chr12_133_133.21MB	rs75312918	12	133071761	X-25422	3194	5.36795e-13	0.0995528	1.81232e-13	0.0327432	0.867704
chr13_40.7_40.81MB	rs78375967	13	40751567	isoeugenol sulfate	2747	0.000593373	0.135184	0.000267882	0.0602261	0.803728
chr13_103.64_103.76MB	rs7139937	13	103711231	propionylglycine	3320	0.000485152	0.105061	0.000209468	0.0445114	0.849733
chr13_103.64_103.76MB	rs7139937	13	103711231	taurochenodeoxycholic acid 3-sulfate	3328	0.000301368	0.0652625	0.000206741	0.0438802	0.890349
chr15_72.92_73.14MB	rs4777542	15	73082366	methylnaphthyl sulfate (2)*	1805	2.80335e-05	0.0957605	4.8149e-06	0.0155587	0.888648
chr15_72.92_73.14MB	rs4777542	15	73082366	X-25279	1813	1.77708e-06	0.00607038	2.41104e-06	0.00724927	0.986676
chr15_90.58_90.72MB	rs8024386	15	90670526	glycochenodeoxycholate glucuronide (1)	2862	1.23841e-14	0.0204827	1.32506e-14	0.0209574	0.95856
chr16_14.35_14.49MB	rs30221	16	14413177	X-13553	1988	0.00215168	0.0740384	0.000769356	0.0255757	0.897465
chr16_20.3_20.44MB	rs13329952	16	20366507	homocitrulline	2773	6.56134e-05	0.119824	2.16953e-05	0.038779	0.841309
chr16_20.3_20.44MB	rs13329952	16	20366507	X-12844	2750	1.7737e-05	0.0323916	1.31056e-05	0.0229891	0.944589
chr16_24.87_25.11MB	rs111873081	16	24955577	myo-inositol	2849	1.96396e-11	1.43896e-05	4.8428e-08	0.0345168	0.965469
chr16_53.74_53.9MB	rs11075990	16	53819893	palmitoyl-sphingosine-phosphoethanolamine (d18:1/16:0)	2812	2.52128e-26	0.0208614	1.00517e-25	0.0822718	0.896867
chr16_71.41_72.05MB	rs8046629	16	71643116	3-hydroxylaurate	2305	5.03102e-06	0.049935	1.20293e-05	0.118564	0.831483
chr16_71.41_72.05MB	rs8046629	16	71643116	3-hydroxymyristate	2306	4.83343e-06	0.0479739	1.10657e-05	0.108989	0.843021
chr16_71.41_72.05MB	rs8046629	16	71643116	myristoleoylcarnitine (C14:1)*	2305	6.18827e-06	0.0614212	1.00524e-05	0.0989346	0.839628
chr16_79.59_80.05MB_A	rs73575079	16	79745241	methionine sulfone	4413	1.01704e-22	0.0166825	4.53621e-22	0.0734979	0.90982
chr16_79.59_80.05MB_A	rs73575079	16	79745241	N-acetylglucosamine/N-acetylgalactosamine	4410	2.02061e-22	0.0331441	9.50875e-22	0.155161	0.811695
chr16_79.59_80.05MB_B	rs58323452	16	79928440	methionine sulfone	4362	1.01604e-22	0.0166661	4.54703e-22	0.0736755	0.909658
chr16_79.59_80.05MB_B	rs58323452	16	79928440	N-acetylglucosamine/N-acetylgalactosamine	4360	2.01766e-22	0.0330958	9.55343e-22	0.155894	0.81101
chr16_89.64_90.16MB	rs16965913	16	89734788	hypotaurine	3252	2.09704e-05	0.00921156	4.71931e-05	0.0197594	0.970961
chr17_1.57_1.7MB	rs58912472	17	1626018	gamma-glutamyltryptophan	3284	0.00324531	0.0801269	0.00188631	0.0457041	0.869037
chr17_1.57_1.7MB	rs58912472	17	1626018	methionine sulfone	3279	0.00228436	0.0564008	0.00178509	0.0431774	0.896352
chr17_53.3_53.46MB	rs7224610	17	53364788	X-25802	2772	3.7995e-21	0.110373	1.16773e-21	0.0330654	0.856561
chr17_58.81_59.55MB_A	rs2378816	17	59239149	etiocholanolone glucuronide	1619	1.62272e-22	0.0206586	6.0519e-23	0.00673197	0.972609
chr17_58.81_59.55MB_B	rs9905274	17	59450441	etiocholanolone glucuronide	1627	1.62174e-22	0.0206461	5.89763e-23	0.00653537	0.972819
chr17_74.09_74.4MB	rs164011	17	74273165	dihydroferulate	2622	1.60461e-05	0.0675148	4.01217e-06	0.0159649	0.9165
chr17_74.09_74.4MB	rs164011	17	74273165	ferulylglycine (1)	2630	3.56009e-05	0.149793	1.03266e-05	0.0426423	0.807518
chr17_75.32_75.44MB	rs103550	17	75380174	X-24410	4013	0.00137659	0.0833919	0.000655439	0.0388299	0.875746
chr18_46.24_46.34MB	rs2046243	18	46290524	N-acetylputrescine	2862	0.00247296	0.128599	0.000486587	0.0244595	0.843982
chr18_46.24_46.34MB	rs2046243	18	46290524	X-12740	2880	0.00247584	0.12875	0.000832797	0.0424821	0.825459
chr19_7.11_7.3MB	rs10405423	19	7211311	theobromine	3344	8.06149e-13	0.13815	2.22538e-13	0.0373119	0.824538
chr19_7.11_7.3MB	rs10405423	19	7211311	X-13728	3351	5.92892e-13	0.101604	3.57672e-13	0.0604565	0.837939
chr19_8.22_8.34MB	rs62126382	19	8272916	glycosyl ceramide (d18:1/20:0, d16:1/22:0)*	3345	1.12845e-37	2.65884e-29	3.0703e-11	0.00624043	0.99376
chr19_8.22_8.34MB	rs62126382	19	8272916	glycosyl-N-behenoyl-sphingadienine (d18:2/22:0)*	3344	2.04151e-11	0.00481016	4.77713e-11	0.0102709	0.984919
chr19_8.22_8.34MB	rs62126382	19	8272916	glycosyl-N-stearoyl-sphingosine (d18:1/18:0)	3345	2.024e-17	4.76891e-09	3.96951e-11	0.00836126	0.991639
chr19_8.22_8.34MB	rs62126382	19	8272916	methionine sulfone	3344	4.24509e-10	0.100022	1.31719e-10	0.0301656	0.869812
chr19_8.22_8.34MB	rs62126382	19	8272916	sphingomyelin (d18:1/17:0, d17:1/18:0, d19:1/16:0)	3344	5.25537e-11	0.0123826	1.38737e-10	0.031733	0.955884
chr19_8.22_8.34MB	rs62126382	19	8272916	sphingomyelin (d18:1/19:0, d19:1/18:0)*	3344	2.64481e-21	6.23167e-13	5.80315e-11	0.012686	0.987314
chr19_8.22_8.34MB	rs62126382	19	8272916	sphingomyelin (d18:1/20:0, d16:1/22:0)*	3344	6.55534e-24	1.54456e-15	4.51111e-11	0.00963864	0.990361
chr19_8.22_8.34MB	rs62126382	19	8272916	sphingomyelin (d18:1/20:1, d18:2/20:0)*	3344	3.65323e-35	8.60768e-27	3.65856e-11	0.00762786	0.992372
chr19_8.22_8.34MB	rs62126382	19	8272916	sphingomyelin (d18:1/20:2, d18:2/20:1, d16:1/22:2)*	3344	6.17605e-14	1.45519e-05	1.32094e-10	0.0301539	0.969832
chr19_8.22_8.34MB	rs62126382	19	8272916	sphingomyelin (d18:2/21:0, d16:2/23:0)*	3344	6.34531e-13	0.000149507	5.20241e-11	0.0112692	0.988581
chr19_8.22_8.34MB	rs62126382	19	8272916	stearoyl sphingomyelin (d18:1/18:0)	3346	1.23467e-24	2.9091e-16	7.43857e-10	0.174441	0.825559
chr19_8.22_8.34MB	rs62126382	19	8272916	X-24462	3349	1.40169e-10	0.0330264	6.20288e-11	0.0136618	0.953312
chr19_33.12_33.52MB	rs12976336	19	33357318	homocitrulline	3330	1.42194e-23	2.52241e-13	1.0268e-11	0.181326	0.818674
chr19_33.12_33.52MB	rs12976336	19	33357318	X-24736	3342	1.91733e-25	3.40118e-15	9.464e-12	0.16705	0.83295
chr19_33.74_33.87MB	rs117035602	19	33798476	homocitrulline	3686	1.42192e-23	2.52237e-13	1.02656e-11	0.181284	0.818716
chr19_33.74_33.87MB	rs117035602	19	33798476	X-24736	3625	1.91892e-25	3.40399e-15	9.43338e-12	0.166507	0.833493
chr19_49.21_49.34MB	rs739320	19	49261368	nicotinamide	3071	3.99794e-05	0.050801	1.27006e-05	0.0152045	0.933942
chr19_49.4_49.76MB	rs190676167	19	49506685	nicotinamide	2932	3.98125e-05	0.0506235	1.64419e-05	0.0199773	0.929343
chr20_10.59_10.75MB	rs2235811	20	10644158	deoxycarnitine	2903	0.000183631	0.104063	4.69516e-05	0.0257373	0.869969
chr20_32.85_33.82MB	rs6058108	20	33288655	2-furoylcarnitine	1669	5.45838e-05	0.0657986	8.40172e-05	0.100446	0.833617
chr21_17.54_17.64MB	rs1689059	21	17591602	2-methoxyhydroquinone sulfate (1)	2075	4.94041e-05	0.00270007	0.000839722	0.0449417	0.951469
chr21_37.74_37.89MB	rs219787	21	37829508	X-21258	3489	3.51469e-11	0.0815061	2.37188e-11	0.0541399	0.864354
chr21_40.41_40.52MB	rs4817983	21	40464924	sphingomyelin (d18:1/20:0, d16:1/22:0)*	3355	4.42755e-10	0.111004	1.04263e-10	0.0252764	0.86372
chr21_40.41_40.52MB	rs4817983	21	40464924	sphingomyelin (d18:1/20:1, d18:2/20:0)*	3355	6.05672e-10	0.151849	1.13381e-10	0.0276054	0.820546
chr21_40.41_40.52MB	rs4817983	21	40464924	stearoyl sphingomyelin (d18:1/18:0)	3356	6.39078e-10	0.160224	1.24499e-10	0.0304039	0.809372
chr22_28.26_29.18MB	rs5762683	22	28947631	isovalerylcarnitine (C5)	1881	1.61907e-07	0.0145866	9.19761e-08	0.00730826	0.978105
chr22_44.27_44.45MB	rs738408	22	44324730	16a-hydroxy DHEA 3-sulfate	3675	6.8692e-37	0.0354805	1.48643e-36	0.0758877	0.888632
chr22_44.27_44.45MB	rs738408	22	44324730	3-methylglutaconate	3674	1.57446e-36	0.0813233	9.79737e-37	0.0497359	0.868941
chr22_44.27_44.45MB	rs738408	22	44324730	5alpha-androstan-3alpha,17beta-diol monosulfate (1)	3672	3.01643e-37	0.0155803	7.09584e-37	0.0357023	0.948717
chr22_44.27_44.45MB	rs738408	22	44324730	metabolonic lactone sulfate	3671	6.75006e-38	0.00348651	2.72071e-37	0.0130694	0.983444
chr22_44.27_44.45MB	rs738408	22	44324730	methionine	3675	4.96419e-37	0.0256408	6.04491e-37	0.0302788	0.94408
chr22_44.27_44.45MB	rs738408	22	44324730	serine	3674	6.40216e-37	0.0330681	1.30329e-36	0.0664161	0.900516
chr22_44.27_44.45MB	rs738408	22	44324730	taurocholate	3678	3.6892e-38	0.00190553	1.05969e-37	0.00447982	0.993615
chr22_44.27_44.45MB	rs738408	22	44324730	taurodeoxycholate	3682	2.7177e-36	0.140373	5.75156e-37	0.0288769	0.83075
chr22_44.27_44.45MB	rs738408	22	44324730	taurodeoxycholic acid 3-sulfate	3680	1.41992e-36	0.0733408	3.44562e-37	0.0168874	0.909772
chr22_44.27_44.45MB	rs738408	22	44324730	X-23641	3675	2.06434e-42	1.06626e-07	6.46289e-38	0.00234052	0.997659

## Sheet: Table S4
Supplemetary Table 4: Table of significant colocalisation of 1,399 urine metabolites from GCKD with gout loci
						Posterior probability of colocalisation hypotheses
Locus	SNP	CHR	BP (b37)	Metabolite Name	Number of SNPs present in colocalisation region	H0	H1	H2	H3	H4
chr1_15.73_16.1MB	rs10754894	1	15835234	adenosine	3222	5.2829e-19	0.0675546	5.48549e-19	0.069282	0.863163
chr1_15.73_16.1MB	rs10754894	1	15835234	sulfate of piperine metabolite C16H17NO3 (1)*	3224	9.33159e-19	0.119327	5.30914e-19	0.0670766	0.813597
chr1_15.73_16.1MB	rs10754894	1	15835234	X-12117	3221	3.4127e-19	0.0436396	5.05186e-19	0.0637075	0.892653
chr1_26.54_26.67MB	rs75511481	1	26617630	2-oxoadipate	2205	1.1149e-43	0.0178825	2.35268e-44	0.00279427	0.979323
chr1_26.54_26.67MB	rs75511481	1	26617630	3-hydroxy-2-ethylpropionate	2200	6.24283e-44	0.0100132	1.73917e-44	0.00180137	0.988185
chr1_26.54_26.67MB	rs75511481	1	26617630	3-hydroxyanthranilate	2203	1.24853e-43	0.0200258	3.68267e-44	0.0049318	0.975042
chr1_26.54_26.67MB	rs75511481	1	26617630	7-methylguanine	2203	9.47692e-43	0.152006	1.60473e-43	0.0249162	0.823078
chr1_26.54_26.67MB	rs75511481	1	26617630	beta-alanine	2201	1.02704e-42	0.164732	1.55603e-43	0.024147	0.811121
chr1_26.54_26.67MB	rs75511481	1	26617630	gamma-glutamylisoleucine*	2203	8.57672e-43	0.137567	1.17003e-43	0.0179223	0.844511
chr1_26.54_26.67MB	rs75511481	1	26617630	gamma-glutamylthreonine	2201	1.13328e-43	0.0181774	6.14862e-44	0.0088892	0.972933
chr1_26.54_26.67MB	rs75511481	1	26617630	gamma-glutamylvaline	2203	6.42404e-43	0.103039	1.59343e-43	0.0246856	0.872275
chr1_26.54_26.67MB	rs75511481	1	26617630	glycerophosphoglycerol	2201	8.56528e-43	0.137383	1.53094e-43	0.0237168	0.8389
chr1_26.54_26.67MB	rs75511481	1	26617630	kynurenine	2203	3.82759e-44	0.00613928	1.65477e-44	0.00166199	0.992199
chr1_26.54_26.67MB	rs75511481	1	26617630	X-21283	2203	1.80108e-43	0.0288886	3.29347e-44	0.00431579	0.966796
chr1_26.54_26.67MB	rs75511481	1	26617630	X-23654	2203	9.25924e-43	0.148514	1.1422e-43	0.0174865	0.833999
chr1_26.54_26.67MB	rs75511481	1	26617630	X-24327	2200	8.82371e-43	0.141528	2.35852e-43	0.0370082	0.821463
chr1_26.54_26.67MB	rs75511481	1	26617630	X-24801	2203	6.16264e-43	0.0988462	8.09304e-44	0.0120918	0.889062
chr1_26.94_27.91MB	rs79598313	1	27284913	2-oxoadipate	1494	4.15468e-50	0.157592	8.31235e-51	0.0307181	0.81169
chr1_26.94_27.91MB	rs79598313	1	27284913	3-hydroxy-2-ethylpropionate	1493	1.6641e-50	0.0631215	5.32664e-51	0.019287	0.917592
chr1_26.94_27.91MB	rs79598313	1	27284913	3-hydroxyanthranilate	1494	5.63301e-51	0.0213667	2.32688e-51	0.00785534	0.970778
chr1_26.94_27.91MB	rs79598313	1	27284913	7-methylguanine	1492	4.16408e-50	0.157948	4.58512e-51	0.0165664	0.825485
chr1_26.94_27.91MB	rs79598313	1	27284913	beta-alanine	1492	1.71851e-50	0.065185	1.94764e-51	0.00645928	0.928356
chr1_26.94_27.91MB	rs79598313	1	27284913	gamma-glutamylglycine	1493	3.91067e-50	0.148336	8.95488e-51	0.0331484	0.818515
chr1_26.94_27.91MB	rs79598313	1	27284913	gamma-glutamylisoleucine*	1492	8.34246e-51	0.031644	1.61104e-51	0.00514767	0.963208
chr1_26.94_27.91MB	rs79598313	1	27284913	gamma-glutamylphenylalanine	1493	3.03379e-50	0.115075	6.52309e-51	0.0238818	0.861043
chr1_26.94_27.91MB	rs79598313	1	27284913	gamma-glutamylthreonine	1493	1.31033e-51	0.00497024	1.43566e-51	0.00445506	0.990575
chr1_26.94_27.91MB	rs79598313	1	27284913	gamma-glutamylvaline	1492	8.34646e-51	0.0316591	2.04921e-51	0.00681137	0.961529
chr1_26.94_27.91MB	rs79598313	1	27284913	glycerophosphoglycerol	1492	1.61982e-50	0.0614419	2.98507e-51	0.0103946	0.928164
chr1_26.94_27.91MB	rs79598313	1	27284913	kynurenine	1492	1.46959e-51	0.00557433	1.03663e-51	0.00294058	0.991485
chr1_26.94_27.91MB	rs79598313	1	27284913	X-21283	1492	2.54766e-51	0.00966357	1.04179e-51	0.00296426	0.987372
chr1_26.94_27.91MB	rs79598313	1	27284913	X-24327	1492	3.68793e-50	0.139888	5.56669e-51	0.0202753	0.839837
chr1_48.47_48.96MB	rs11587740	1	48661823	orcinol sulfate	2377	2.35246e-05	0.0345635	4.1167e-05	0.0595788	0.905793
chr1_91.48_91.59MB	rs469882	1	91530432	m-tyramine sulfate	2735	0.000340834	0.0600805	0.000581949	0.101746	0.837251
chr1_120.16_120.32MB	rs12064784	1	120272120	serine	1763	9.75337e-09	0.00108414	1.10926e-07	0.0113424	0.987573
chr1_120.16_120.32MB	rs12064784	1	120272120	threonine	1764	1.28214e-06	0.142516	1.97817e-07	0.0211521	0.83633
chr1_145.41_145.86MB	rs9441166	1	145719609	3-ureidopropionate	460	6.71042e-71	0.185229	5.06732e-72	0.0131858	0.801585
chr1_145.41_145.86MB	rs9441166	1	145719609	adenosine 3',5'-cyclic monophosphate (cAMP)	460	6.13575e-72	0.0169366	4.59652e-72	0.0117165	0.971347
chr1_145.41_145.86MB	rs9441166	1	145719609	pyroglutamine*	460	9.60744e-72	0.0265196	9.36765e-72	0.0249091	0.948571
chr1_145.41_145.86MB	rs9441166	1	145719609	X-24470	459	3.5211e-71	0.0971935	4.08487e-72	0.0103831	0.892423
chr1_154.08_154.48MB_A	rs35950207	1	154291958	3-(4-hydroxyphenyl)lactate	1998	1.5369e-07	0.0117782	1.9075e-07	0.0136438	0.974578
chr1_154.08_154.48MB_A	rs35950207	1	154291958	arabonate/xylonate	1997	2.63529e-10	2.01958e-05	1.70348e-07	0.0120669	0.987913
chr1_154.08_154.48MB_A	rs35950207	1	154291958	shikimate	1998	2.34066e-12	1.79379e-07	1.67593e-07	0.0118555	0.988144
chr1_154.61_156.1MB	rs9426886	1	155151754	betaine	1508	1.8379e-65	0.0161978	1.74874e-65	0.0144426	0.96936
chr1_154.61_156.1MB	rs9426886	1	155151754	choline	1508	1.02808e-64	0.0906067	3.65686e-65	0.0313506	0.878043
chr1_154.61_156.1MB	rs9426886	1	155151754	kynurenine	1510	1.86978e-64	0.164787	3.67663e-65	0.0315992	0.803613
chr1_154.61_156.1MB	rs9426886	1	155151754	leucine	1508	1.07262e-64	0.0945318	3.20897e-65	0.0274032	0.878065
chr1_154.61_156.1MB	rs9426886	1	155151754	phenylalanine	1508	4.43851e-66	0.00391174	1.6037e-65	0.0131508	0.982937
chr1_154.61_156.1MB	rs9426886	1	155151754	proline	1508	2.359e-65	0.0207903	2.65033e-65	0.0224011	0.956809
chr1_154.61_156.1MB	rs9426886	1	155151754	threonine	1509	1.03666e-64	0.0913627	3.33731e-65	0.0285322	0.880105
chr1_154.61_156.1MB	rs9426886	1	155151754	tyrosine	1509	5.76409e-65	0.0508	2.60311e-65	0.0220146	0.927185
chr1_162.48_162.63MB	rs10799848	1	162572508	carboxyethyl-GABA	3065	0.000192965	0.166212	3.8949e-05	0.0327482	0.800807
chr1_162.48_162.63MB	rs10799848	1	162572508	glucuronide of piperine metabolite C17H21NO3 (4)*	3056	3.62474e-05	0.031222	1.91344e-05	0.0155284	0.953194
chr1_163.53_163.81MB	rs1289004	1	163677950	arginine	3308	2.31069e-07	0.0337652	7.21537e-07	0.104573	0.86166
chr1_190.06_190.62MB	rs142752230	1	190223335	(S)-a-Amino-omega-caprolactam	3026	1.70917e-08	0.00769928	8.14572e-08	0.0357373	0.956563
chr1_190.06_190.62MB	rs142752230	1	190223335	5-(galactosylhydroxy)-L-lysine	3024	1.86819e-07	0.0841559	1.07287e-07	0.0474609	0.868383
chr1_190.06_190.62MB	rs142752230	1	190223335	5-hydroxyhexanoate	3025	1.41233e-07	0.063621	7.64278e-08	0.0335254	0.902853
chr1_190.06_190.62MB	rs142752230	1	190223335	hydroxyasparagine**	3024	7.9733e-08	0.0359172	7.54204e-08	0.0330434	0.931039
chr2_10.13_10.25MB	rs10165255	2	10199601	4-hydroxyphenylpyruvate	3723	9.15998e-05	0.0394526	4.65197e-05	0.0190951	0.941314
chr2_15.68_15.87MB	rs807624	2	15782471	aspartate	2964	0.000108357	0.14604	4.01409e-05	0.0533	0.800512
chr2_15.68_15.87MB	rs807624	2	15782471	serine	2964	9.44312e-05	0.127271	2.43404e-05	0.0319646	0.840645
chr2_26.91_28.71MB	rs1260326	2	27730940	4-methylhexanoylglutamine	1488	3.20382e-156	0.0562375	6.40177e-157	0.0103038	0.933459
chr2_26.91_28.71MB	rs1260326	2	27730940	7-hydroxyindole sulfate	1508	1.319e-156	0.0231529	6.08061e-156	0.105864	0.870983
chr2_26.91_28.71MB	rs1260326	2	27730940	cysteinylglycine	1535	6.07472e-156	0.106631	1.63287e-156	0.0277967	0.865572
chr2_26.91_28.71MB	rs1260326	2	27730940	mannonate*	1488	3.41693e-162	5.99784e-08	6.90675e-158	0.000212574	0.999787
chr2_26.91_28.71MB	rs1260326	2	27730940	mannose	1556	8.7429e-156	0.153467	2.11488e-156	0.0363129	0.81022
chr2_26.91_28.71MB	rs1260326	2	27730940	N-lactoyl valine	1488	2.30888e-156	0.0405284	5.7997e-157	0.00923015	0.950241
chr2_26.91_28.71MB	rs1260326	2	27730940	trans-3,4-methyleneheptanoylglycine	1501	9.16243e-156	0.160831	1.77316e-156	0.0303159	0.808853
chr2_26.91_28.71MB	rs1260326	2	27730940	X-14056	1488	7.28795e-158	0.00127928	2.6002e-157	0.00356905	0.995152
chr2_102.64_102.93MB	rs17767183	2	102725013	cis-urocanate	2812	4.80945e-15	0.0650661	2.99494e-15	0.0396226	0.895311
chr2_102.64_102.93MB	rs17767183	2	102725013	X-24797	2829	6.49057e-15	0.0878096	4.38085e-15	0.0584139	0.853777
chr2_165.45_165.7MB	rs1128249	2	165528624	orcinol sulfate	2249	2.63542e-08	0.0147504	3.11223e-07	0.173379	0.81187
chr2_169.79_170.27MB_A	rs4140872	2	170026596	glycerophosphoethanolamine	2871	2.81341e-42	8.54819e-05	2.52158e-40	0.00666826	0.993246
chr2_169.79_170.27MB_A	rs4140872	2	170026596	mesaconate (methylfumarate)	2875	3.75502e-39	0.114092	1.33595e-39	0.039745	0.846163
chr2_169.79_170.27MB_B	rs200413172	2	170184605	glycerophosphoethanolamine	3100	2.81263e-42	8.54583e-05	2.52177e-40	0.00666883	0.993246
chr2_169.79_170.27MB_B	rs200413172	2	170184605	mesaconate (methylfumarate)	3104	3.75074e-39	0.113962	1.35592e-39	0.0403521	0.845686
chr2_180.67_180.79MB	rs259848	2	180732968	glucuronide of C8H16O2 (1)	3280	0.000937838	0.0689158	0.000307882	0.0217162	0.908122
chr2_211.49_211.62MB	rs1047891	2	211540507	2-butenoylglycine	2668	3.61051e-28	6.52211e-23	6.94796e-09	0.000255351	0.999745
chr2_211.49_211.62MB	rs1047891	2	211540507	2-furoylcarnitine	2666	6.34646e-10	0.000114644	1.38349e-08	0.00150078	0.998385
chr2_211.49_211.62MB	rs1047891	2	211540507	2-methylbutyrylglycine	2668	1.11309e-60	2.01071e-55	5.78764e-09	4.55381e-05	0.999954
chr2_211.49_211.62MB	rs1047891	2	211540507	2-methylserine	2668	7.02427e-21	1.26888e-15	2.25422e-08	0.00307515	0.996925
chr2_211.49_211.62MB	rs1047891	2	211540507	3-hydroxyoctanoyl glycine	2667	1.29425e-25	2.33797e-20	7.40691e-09	0.000338339	0.999662
chr2_211.49_211.62MB	rs1047891	2	211540507	3-methylcrotonylglycine	2668	2.99066e-37	5.4024e-32	5.81865e-09	5.1145e-05	0.999949
chr2_211.49_211.62MB	rs1047891	2	211540507	3-methylglutaconate	2668	5.59616e-71	1.0109e-65	5.90783e-09	6.7271e-05	0.999933
chr2_211.49_211.62MB	rs1047891	2	211540507	3-methylglutarate/2-methylglutarate	2668	1.03825e-74	1.87551e-69	2.4298e-08	0.00339263	0.996607
chr2_211.49_211.62MB	rs1047891	2	211540507	3-methylglutarylcarnitine (1)	2663	1.26234e-09	0.000228032	1.00645e-08	0.000819125	0.998953
chr2_211.49_211.62MB	rs1047891	2	211540507	3-methylglutarylcarnitine (2)	2667	1.26629e-65	2.28745e-60	5.78771e-09	4.55497e-05	0.999954
chr2_211.49_211.62MB	rs1047891	2	211540507	4-hydroxyphenylacetylglycine	2666	4.03823e-07	0.0729475	3.58052e-07	0.063816	0.863236
chr2_211.49_211.62MB	rs1047891	2	211540507	4-methylhexanoylglycine	2668	9.20881e-41	1.6635e-35	5.78542e-09	4.51355e-05	0.999955
chr2_211.49_211.62MB	rs1047891	2	211540507	5-hydroxymethyl-2-furoylcarnitine*	2669	7.12021e-18	1.28621e-12	5.9806e-09	8.04292e-05	0.99992
chr2_211.49_211.62MB	rs1047891	2	211540507	8-methoxykynurenate	2668	1.85433e-08	0.0033497	1.53107e-08	0.00177087	0.994879
chr2_211.49_211.62MB	rs1047891	2	211540507	alpha-CEHC glycine*	2657	2.89961e-07	0.0523792	3.48496e-07	0.0620676	0.885553
chr2_211.49_211.62MB	rs1047891	2	211540507	benzoylcarnitine*	2667	1.57302e-10	2.84153e-05	1.37702e-08	0.00148899	0.998483
chr2_211.49_211.62MB	rs1047891	2	211540507	choline	2668	4.10691e-07	0.0741882	8.20718e-08	0.0139137	0.911898
chr2_211.49_211.62MB	rs1047891	2	211540507	cinnamoylglycine	2668	2.31145e-11	4.17546e-06	3.26206e-08	0.00489756	0.995098
chr2_211.49_211.62MB	rs1047891	2	211540507	cis-3,4-methyleneheptanoylglycine	2668	4.46979e-28	8.07433e-23	1.79761e-08	0.00224949	0.99775
chr2_211.49_211.62MB	rs1047891	2	211540507	creatine	2668	1.49717e-08	0.00270453	2.20688e-08	0.00299225	0.994303
chr2_211.49_211.62MB	rs1047891	2	211540507	ferulylglycine (2)	2669	5.66809e-07	0.10239	8.09938e-08	0.013747	0.883863
chr2_211.49_211.62MB	rs1047891	2	211540507	formiminoglutamate	2668	2.38166e-09	0.000430229	4.2316e-08	0.00665113	0.992919
chr2_211.49_211.62MB	rs1047891	2	211540507	glucuronide of C9H10O4 (1)*	2667	2.04983e-07	0.0370287	5.13592e-08	0.00832299	0.954648
chr2_211.49_211.62MB	rs1047891	2	211540507	glutamine conjugate of C6H10O2 (2)*	2668	4.06804e-07	0.073486	1.43762e-07	0.025068	0.901445
chr2_211.49_211.62MB	rs1047891	2	211540507	glutarylcarnitine (C5-DC)	2668	3.61791e-07	0.0653548	8.74272e-08	0.0148733	0.919771
chr2_211.49_211.62MB	rs1047891	2	211540507	glycerophosphoethanolamine	2666	6.93626e-07	0.125298	1.37216e-07	0.0239362	0.850765
chr2_211.49_211.62MB	rs1047891	2	211540507	glycine conjugate of C6H10O2 (1)*	2673	6.54774e-33	1.1828e-27	5.78563e-09	4.5174e-05	0.999955
chr2_211.49_211.62MB	rs1047891	2	211540507	glycine	2668	1.33172e-13	2.40565e-08	1.00231e-08	0.000811413	0.999189
chr2_211.49_211.62MB	rs1047891	2	211540507	guaiacol sulfate	2668	1.48622e-07	0.0268474	2.30452e-08	0.00319298	0.969959
chr2_211.49_211.62MB	rs1047891	2	211540507	guanidinoacetate	2668	6.61889e-10	0.000119565	4.69548e-08	0.00748963	0.992391
chr2_211.49_211.62MB	rs1047891	2	211540507	guanidinosuccinate	2668	3.39015e-08	0.00612404	1.61893e-08	0.00193252	0.991943
chr2_211.49_211.62MB	rs1047891	2	211540507	hexanoylglycine	2668	3.95222e-63	7.13937e-58	5.78603e-09	4.5246e-05	0.999955
chr2_211.49_211.62MB	rs1047891	2	211540507	imidazole lactate	2668	8.44916e-08	0.0152628	4.68255e-07	0.0836856	0.901051
chr2_211.49_211.62MB	rs1047891	2	211540507	indoleacetylglycine	2674	2.04526e-09	0.00036946	8.53424e-09	0.000542557	0.999088
chr2_211.49_211.62MB	rs1047891	2	211540507	indolepropionylglycine	2668	1.01502e-21	1.83355e-16	8.65363e-09	0.000563774	0.999436
chr2_211.49_211.62MB	rs1047891	2	211540507	isobutyrylglycine	2670	2.91881e-58	5.2726e-53	5.80975e-09	4.95352e-05	0.99995
chr2_211.49_211.62MB	rs1047891	2	211540507	isocaproylglycine	2668	1.81541e-73	3.27939e-68	5.78493e-09	4.50479e-05	0.999955
chr2_211.49_211.62MB	rs1047891	2	211540507	isovalerylglutamine	2665	5.84398e-07	0.105567	1.12386e-07	0.0194266	0.875006
chr2_211.49_211.62MB	rs1047891	2	211540507	isovalerylglycine	2668	1.1786e-35	2.12905e-30	5.89557e-09	6.50544e-05	0.999935
chr2_211.49_211.62MB	rs1047891	2	211540507	kynurenate	2668	4.67039e-07	0.084367	1.32461e-07	0.0230354	0.892597
chr2_211.49_211.62MB	rs1047891	2	211540507	N-acetylglycine	2666	8.95756e-10	0.000161811	5.95488e-08	0.00976695	0.990071
chr2_211.49_211.62MB	rs1047891	2	211540507	phenylpropionylglycine	2673	1.0148e-16	1.83316e-11	1.10822e-08	0.00100293	0.998997
chr2_211.49_211.62MB	rs1047891	2	211540507	tigloylglycine	2668	1.84209e-48	3.3276e-43	5.86092e-09	5.87878e-05	0.999941
chr2_211.49_211.62MB	rs1047891	2	211540507	trans-2-hexenoylglycine	2667	5.1728e-26	9.34426e-21	1.45914e-08	0.00163746	0.998363
chr2_211.49_211.62MB	rs1047891	2	211540507	trans-3,4-methyleneheptanoylglycine	2669	2.6768e-25	4.83543e-20	5.38832e-08	0.00874233	0.991258
chr2_211.49_211.62MB	rs1047891	2	211540507	vanillic acid glycine	2668	1.13591e-09	0.000205193	7.14975e-09	0.000292045	0.999503
chr2_211.49_211.62MB	rs1047891	2	211540507	X-12101	2667	3.25723e-07	0.0588394	1.56553e-07	0.0273663	0.913794
chr2_211.49_211.62MB	rs1047891	2	211540507	X-13723	2668	3.3052e-07	0.0597059	8.47137e-08	0.014377	0.925917
chr2_211.49_211.62MB	rs1047891	2	211540507	X-17325	2667	1.14292e-18	2.0646e-13	6.1411e-09	0.000109452	0.999891
chr2_211.49_211.62MB	rs1047891	2	211540507	X-17367	2667	6.32033e-22	1.14172e-16	6.01078e-09	8.58872e-05	0.999914
chr2_211.49_211.62MB	rs1047891	2	211540507	X-21825	2664	3.87011e-09	0.000699104	3.07052e-08	0.00455191	0.994749
chr2_211.49_211.62MB	rs1047891	2	211540507	X-23304	2665	1.7661e-07	0.0319032	7.48294e-08	0.0125618	0.955535
chr2_211.49_211.62MB	rs1047891	2	211540507	X-24337	2668	9.2786e-08	0.0167611	2.80477e-07	0.0497325	0.933506
chr2_211.49_211.62MB	rs1047891	2	211540507	X-24406	2670	5.88161e-29	1.06247e-23	3.20611e-08	0.00479638	0.995204
chr2_211.49_211.62MB	rs1047891	2	211540507	X-24465	2673	5.31588e-16	9.60273e-11	5.89131e-09	6.42831e-05	0.999936
chr2_211.49_211.62MB	rs1047891	2	211540507	X-24757	2669	5.28434e-11	9.54575e-06	7.73482e-09	0.000397642	0.999593
chr2_211.49_211.62MB	rs1047891	2	211540507	X-24795	2668	8.92683e-13	1.61256e-07	6.21026e-09	0.000121958	0.999878
chr2_211.49_211.62MB	rs1047891	2	211540507	X-24796	2666	4.30707e-11	7.78039e-06	1.54227e-08	0.00178779	0.998204
chr3_15.54_16.05MB	rs13069238	3	15790775	sulfate of piperine metabolite C16H19NO3 (1)*	2760	1.68551e-08	0.0818896	2.35688e-08	0.113704	0.804407
chr3_46.88_47.63MB	rs10049237	3	46941626	phenyllactate (PLA)	2116	1.20934e-05	0.143751	3.79206e-06	0.0442633	0.811969
chr3_48.48_50.26MB_A	rs79672978	3	48860623	2-aminobutyrate	1191	9.56606e-05	0.147319	1.43981e-05	0.0213421	0.831229
chr3_48.48_50.26MB_A	rs79672978	3	48860623	citramalate	1159	6.78724e-05	0.104379	3.11437e-05	0.0470464	0.848476
chr3_51.91_53.51MB	rs9847710	3	53062661	androsterone glucuronide	2141	2.56119e-70	0.0393552	2.59328e-70	0.0389267	0.921718
chr3_51.91_53.51MB	rs9847710	3	53062661	N-acetylglycine	2149	4.03127e-70	0.0619444	3.06372e-70	0.0461852	0.89187
chr3_64.6_64.71MB	rs13085838	3	64650587	gamma-glutamylglycine	3347	4.95344e-05	0.125002	1.34111e-05	0.0330014	0.841934
chr3_85.36_86.21MB	rs62252461	3	85571049	X-18750	2486	3.4463e-06	0.0549507	5.79796e-06	0.0915939	0.853446
chr3_125.96_126.12MB	rs6438995	3	126013372	3-methylglutaconate	3567	1.66257e-11	0.0857861	3.61798e-12	0.0177717	0.896442
chr3_125.96_126.12MB	rs6438995	3	126013372	3-methylglutarylcarnitine (2)	3567	1.36628e-11	0.0704981	3.04752e-12	0.01481	0.914692
chr3_125.96_126.12MB	rs6438995	3	126013372	glycerol	3555	3.0433e-11	0.157029	7.66257e-12	0.0387334	0.804237
chr3_125.96_126.12MB	rs6438995	3	126013372	X-13684	3567	2.60979e-11	0.134661	7.46919e-12	0.0377122	0.827627
chr3_125.96_126.12MB	rs6438995	3	126013372	X-23481	3562	7.69016e-12	0.03968	3.61345e-12	0.0177022	0.942618
chr3_132.13_132.34MB	rs76651220	3	132288497	2-oxoadipate	3026	2.23911e-08	0.149563	3.56083e-09	0.0229572	0.82748
chr3_132.13_132.34MB	rs76651220	3	132288497	N-acetylglutamate	3026	1.0579e-08	0.0706629	3.13577e-09	0.0200362	0.909301
chr3_132.13_132.34MB	rs76651220	3	132288497	X-11979	3026	1.98384e-08	0.132512	4.15849e-09	0.0269363	0.840552
chr3_141.6_141.91MB	rs2862125	3	141770576	3-hydroxycinnamate	2628	0.000501008	0.0722781	0.000546011	0.0779218	0.848753
chr3_141.6_141.91MB	rs2862125	3	141770576	S-adenosylhomocysteine (SAH)	2647	0.000408747	0.0589687	0.000617234	0.0881946	0.851811
chr3_149.14_149.29MB	rs112931950	3	149219927	X-24840	3011	7.47086e-05	0.0777975	4.43551e-05	0.0453122	0.876771
chr3_170.52_170.82MB	rs35297160	3	170738981	3-hydroxysebacate	2545	1.09787e-08	0.0170957	3.18946e-08	0.0487311	0.934173
chr3_170.52_170.82MB	rs35297160	3	170738981	X-24333	2548	2.1002e-08	0.0327036	3.20962e-08	0.0490609	0.918235
chr3_172.12_172.34MB	rs142552223	3	172234017	cytosine	2843	2.83493e-06	0.141442	5.49186e-07	0.0265684	0.831986
chr3_185.22_185.58MB	rs9880232	3	185360578	X-24520	2184	0.000389408	0.027103	0.000575217	0.0391026	0.93283
chr4_9.32_11.21MB	rs7675964	4	9941434	orotate	4341	0	0.00229398	0	0.0522878	0.945418
chr4_9.32_11.21MB	rs7675964	4	9941434	orotidine	4342	0	0.000141525	0	0.0411889	0.95867
chr4_9.32_11.21MB	rs7675964	4	9941434	urate	4342	0	0.0032503	0	0.0149305	0.981819
chr4_39.19_39.48MB	rs11940694	4	39414993	glucuronide of C8H18O2 (2)*	2747	4.33587e-07	0.0740335	7.05452e-07	0.119647	0.806318
chr4_39.19_39.48MB	rs11940694	4	39414993	X-24406	2746	5.87145e-07	0.100253	1.16813e-07	0.0190647	0.880682
chr4_80.76_81.01MB	rs62298617	4	80923409	trans-aconitate	2758	4.37265e-08	0.160686	8.7354e-09	0.0312927	0.808022
chr4_80.76_81.01MB	rs62298617	4	80923409	X-23512	2754	2.47843e-08	0.0910771	9.72139e-09	0.03485	0.874073
chr4_81.11_81.26MB	rs1458038	4	81164723	trans-aconitate	2577	4.34551e-08	0.159688	1.05162e-08	0.0378424	0.802469
chr4_81.11_81.26MB	rs1458038	4	81164723	X-23512	2556	2.47623e-08	0.090996	9.87734e-09	0.0354235	0.87358
chr4_86.79_90.23MB	rs2231142	4	89052323	2,4,6-trihydroxybenzoate	2911	0	0.0154251	0	0.0116152	0.97296
chr4_86.79_90.23MB	rs2231142	4	89052323	2,8-quinolinediol sulfate	2916	0	3.383e-05	0	0.00511626	0.99485
chr4_86.79_90.23MB	rs2231142	4	89052323	3,7-dimethylurate	2913	0	0.124296	0	0.0284058	0.847298
chr4_86.79_90.23MB	rs2231142	4	89052323	7-methylurate	2914	0	0.000119933	0	0.00461261	0.995267
chr4_86.79_90.23MB	rs2231142	4	89052323	caffeic acid sulfate	2912	0	0.12567	0	0.0509753	0.823355
chr4_86.79_90.23MB	rs2231142	4	89052323	hypoxanthine	2912	0	0.0533795	0	0.0191192	0.927501
chr4_86.79_90.23MB	rs2231142	4	89052323	inosine	2911	0	0.022015	0	0.0135978	0.964387
chr4_86.79_90.23MB	rs2231142	4	89052323	orotate	2912	0	2.49734e-05	0	0.00440017	0.995575
chr4_86.79_90.23MB	rs2231142	4	89052323	orotidine	2912	0	9.02218e-09	0	0.00319934	0.996801
chr4_86.79_90.23MB	rs2231142	4	89052323	sulfate of piperine metabolite C16H19NO4 (2)*	2914	0	5.70682e-07	0	0.00774168	0.992258
chr4_86.79_90.23MB	rs2231142	4	89052323	sulfate of piperine metabolite C16H19NO4 (3)*	2913	0	0.000261703	0	0.0099431	0.989795
chr4_86.79_90.23MB	rs2231142	4	89052323	sulfate of piperine metabolite C16H19NO4 (4)*	2913	0	5.62975e-06	0	0.00622329	0.993771
chr4_86.79_90.23MB	rs2231142	4	89052323	sulfate of piperine metabolite C18H21NO3 (1)*	2918	0	4.93001e-10	0	0.00751018	0.99249
chr4_86.79_90.23MB	rs2231142	4	89052323	sulfate of piperine metabolite C18H21NO3 (2)*	2908	0	5.08138e-09	0	0.00863783	0.991362
chr4_86.79_90.23MB	rs2231142	4	89052323	sulfate of piperine metabolite C18H21NO3 (3)*	2911	0	1.50911e-11	0	0.00692628	0.993074
chr4_86.79_90.23MB	rs2231142	4	89052323	urate	2912	0	0.0458418	0	0.0316813	0.922477
chr4_86.79_90.23MB	rs2231142	4	89052323	X-11612	2915	0	7.18004e-12	0	0.00342877	0.996571
chr4_86.79_90.23MB	rs2231142	4	89052323	X-12027	2916	0	0.0299212	0	0.015391	0.954688
chr4_86.79_90.23MB	rs2231142	4	89052323	X-12813	2912	0	5.8503e-05	0	0.00693868	0.993003
chr4_86.79_90.23MB	rs2231142	4	89052323	X-12821	2915	0	8.70775e-06	0	0.00773509	0.992256
chr4_86.79_90.23MB	rs2231142	4	89052323	X-17692	2911	0	0.00256371	0	0.0216565	0.97578
chr4_86.79_90.23MB	rs2231142	4	89052323	xanthine	2912	0	0.00039403	0	0.00607362	0.993532
chr4_86.79_90.23MB	rs2231142	4	89052323	xanthosine	2912	0	3.40433e-05	0	0.00442027	0.995546
chr4_99.52_100.44MB	rs29001570	4	99994405	ethyl glucuronide	3337	3.46988e-13	0.0542008	6.03393e-13	0.0933999	0.852399
chr4_100.51_101.18MB_B	rs6853633	4	101125207	betaine	3139	2.72922e-10	0.110442	1.11578e-10	0.0443064	0.845252
chr4_106_106.27MB	rs2903386	4	106099809	X-18838	2451	1.92413e-07	0.138175	6.12263e-08	0.0431491	0.818675
chr4_144.84_144.94MB	rs7681300	4	144892983	2,3-dihydroxy-5-methylthio-4-pentenoate (DMTPA)*	2536	0.000831257	0.0608065	0.000260378	0.0181267	0.919975
chr4_146.64_146.92MB_B	rs11930385	4	146845752	uracil	2374	2.19666e-09	0.113839	9.86328e-10	0.0502796	0.835881
chr5_34.45_34.72MB_A	rs13157326	5	34504277	X-24637	2968	2.26342e-14	0.0572054	1.06552e-14	0.0260129	0.916782
chr5_34.45_34.72MB_B	rs461660	5	34657025	X-24637	3211	2.25699e-14	0.0570427	1.10381e-14	0.0269816	0.915976
chr5_39.38_39.48MB	rs34525658	5	39427198	mannose	2920	0.00388614	0.121593	0.00107664	0.0328462	0.840598
chr5_67.62_67.78MB	rs62355987	5	67691866	3-ureidopropionate	2637	4.93848e-06	0.149414	1.08724e-06	0.0320759	0.818505
chr5_67.62_67.78MB	rs62355987	5	67691866	adenine	2627	3.6022e-06	0.108984	8.60655e-07	0.0251733	0.865838
chr5_67.62_67.78MB	rs62355987	5	67691866	X-24971	2638	3.77469e-06	0.114203	1.40696e-06	0.0417235	0.844068
chr5_129.52_131.88MB	rs7705189	5	131623358	glutamine conjugate of C6H10O2 (1)* (formerly X-12739)	1895	1.06248e-13	0.015385	4.72409e-13	0.0674892	0.917126
chr5_129.52_131.88MB	rs7705189	5	131623358	glutamine conjugate of C6H10O2 (1)* (formerly X-24527)	1895	8.63872e-14	0.0125091	9.7351e-13	0.14012	0.847371
chr5_129.52_131.88MB	rs7705189	5	131623358	X-18345	1896	6.03425e-13	0.0873777	5.44914e-13	0.0780706	0.834552
chr5_176.48_177.04MB	rs116402366	5	176790807	6-oxopiperidine-2-carboxylate	2010	2.87027e-09	0.109518	4.46323e-10	0.0161556	0.874326
chr5_176.48_177.04MB	rs116402366	5	176790807	N-lactoyl leucine	2024	3.52869e-09	0.134641	4.54855e-10	0.0165066	0.848852
chr6_1.95_2.16MB	rs115986297	6	2050791	mannose	2784	0.0011596	0.0443753	0.000943016	0.0351687	0.918353
chr6_6.67_6.81MB	rs1294437	6	6749789	3-hydroxycinnamate	3670	9.20918e-53	0.116899	3.19181e-53	0.0396726	0.843429
chr6_6.9_7.38MB	rs12211604	6	7100029	3-hydroxycinnamate	3647	9.24234e-53	0.11732	2.94354e-53	0.0365183	0.846162
chr6_25.07_32.85MB_A	rs1359232	6	25809716	2-hydroxysebacate	3416	8.31814e-252	1.52659e-51	6.63977e-203	0.0111969	0.988803
chr6_25.07_32.85MB_A	rs1359232	6	25809716	21-hydroxypregnenolone disulfate	3418	1.34815e-210	2.4742e-10	1.28168e-202	0.0225447	0.977455
chr6_25.07_32.85MB_A	rs1359232	6	25809716	3-carboxy-4-methyl-5-pentyl-2-furanpropionate (3-CMPFP)**	3418	3.68464e-208	6.76227e-08	1.58948e-202	0.0281993	0.971801
chr6_25.07_32.85MB_A	rs1359232	6	25809716	3-hydroxycinnamate sulfate	3433	1.71166e-222	3.14133e-22	8.15293e-203	0.0139767	0.986023
chr6_25.07_32.85MB_A	rs1359232	6	25809716	3-hydroxydodecanedioate*	3420	1.17299e-231	2.15273e-31	7.59322e-203	0.0129485	0.987052
chr6_25.07_32.85MB_A	rs1359232	6	25809716	3-hydroxysebacate	3416	2.51532e-219	4.61626e-19	9.9037e-203	0.017193	0.982807
chr6_25.07_32.85MB_A	rs1359232	6	25809716	4-hydroxycinnamate sulfate	3415	2.26784e-225	4.16208e-25	7.72165e-203	0.0131844	0.986816
chr6_25.07_32.85MB_A	rs1359232	6	25809716	4-methylhexanoylglutamine	3416	7.16243e-212	1.31449e-11	6.5811e-202	0.1199	0.8801
chr6_25.07_32.85MB_A	rs1359232	6	25809716	5,6-dihydrouridine	3416	1.17839e-203	0.00216265	2.84041e-202	0.0511822	0.946655
chr6_25.07_32.85MB_A	rs1359232	6	25809716	adenosine	3416	7.07482e-217	1.29841e-16	1.14796e-202	0.0200881	0.979912
chr6_25.07_32.85MB_A	rs1359232	6	25809716	alpha-CEHC sulfate	3411	2.58562e-217	4.74528e-17	1.35699e-202	0.0239281	0.976072
chr6_25.07_32.85MB_A	rs1359232	6	25809716	azelate (C9-DC)	3417	3.06351e-213	5.62233e-13	7.98978e-203	0.013677	0.986323
chr6_25.07_32.85MB_A	rs1359232	6	25809716	caffeic acid sulfate	3418	8.09095e-203	0.014849	3.99205e-202	0.0723516	0.912799
chr6_25.07_32.85MB_A	rs1359232	6	25809716	cholate	3414	1.66976e-202	0.0306443	3.1217e-202	0.0563783	0.912977
chr6_25.07_32.85MB_A	rs1359232	6	25809716	cyclo(leu-asp)*	3421	2.34412e-210	4.30206e-10	1.02628e-202	0.0178527	0.982147
chr6_25.07_32.85MB_A	rs1359232	6	25809716	dihydroferulic acid sulfate	3415	1.4206e-218	2.60716e-18	1.84354e-202	0.0328666	0.967133
chr6_25.07_32.85MB_A	rs1359232	6	25809716	ferulic acid 4-sulfate	3416	7.79859e-282	1.43124e-81	6.66972e-203	0.0112519	0.988748
chr6_25.07_32.85MB_A	rs1359232	6	25809716	gamma-CEHC sulfate	3418	2.84081e-223	5.21362e-23	9.6924e-203	0.0168048	0.983195
chr6_25.07_32.85MB_A	rs1359232	6	25809716	glucuronide of C9H10O4 (1)*	3417	1.03033e-202	0.0189093	2.64751e-202	0.0476551	0.933436
chr6_25.07_32.85MB_A	rs1359232	6	25809716	glutamine conjugate of C10H16O2 (2)*	3430	2.23307e-215	4.09826e-15	2.6679e-202	0.0480109	0.951989
chr6_25.07_32.85MB_A	rs1359232	6	25809716	glutamine conjugate of C6H10O2 (1)* (formerly X-12739)	3416	1.38548e-202	0.0254271	9.03493e-202	0.165005	0.809568
chr6_25.07_32.85MB_A	rs1359232	6	25809716	glutamine conjugate of C6H10O2 (2)*	3416	2.69683e-202	0.0494938	4.75707e-202	0.0864404	0.864066
chr6_25.07_32.85MB_A	rs1359232	6	25809716	glutamine conjugate of C8H12O2 (3)*	3413	6.25868e-211	1.14863e-10	5.00371e-202	0.0909219	0.909078
chr6_25.07_32.85MB_A	rs1359232	6	25809716	glutamine conjugate of C8H12O4 (1)*	3417	1.66425e-239	3.05432e-39	8.14782e-203	0.0139673	0.986033
chr6_25.07_32.85MB_A	rs1359232	6	25809716	glutamine conjugate of C8H12O4 (2)*	3423	3.12235e-206	5.73032e-06	3.45635e-202	0.0624953	0.937499
chr6_25.07_32.85MB_A	rs1359232	6	25809716	glutamine conjugate of C9H16O2 (1)*	3414	2.32147e-223	4.2605e-23	8.64457e-202	0.157808	0.842192
chr6_25.07_32.85MB_A	rs1359232	6	25809716	heptanoylglutamine	3419	4.03148e-237	7.39881e-37	1.16987e-202	0.0204906	0.979509
chr6_25.07_32.85MB_A	rs1359232	6	25809716	hexanoylglutamine	3416	1.50355e-302	2.7594e-102	6.80947e-203	0.0115086	0.988491
chr6_25.07_32.85MB_A	rs1359232	6	25809716	isocaproylglutamine	3416	9.5507e-297	1.7528e-96	9.04743e-203	0.01562	0.98438
chr6_25.07_32.85MB_A	rs1359232	6	25809716	N-acetyl-met-phe	3428	4.92596e-223	9.04039e-23	8.68048e-203	0.0149458	0.985054
chr6_25.07_32.85MB_A	rs1359232	6	25809716	N-octanoylglutamine	3421	1.64684e-237	3.02238e-37	8.35179e-203	0.014342	0.985658
chr6_25.07_32.85MB_A	rs1359232	6	25809716	nonenedioate (C9:1-DC)*	3414	3.27486e-204	0.00060102	8.12423e-202	0.148249	0.85115
chr6_25.07_32.85MB_A	rs1359232	6	25809716	pregnenediol disulfate (C21H34O8S2)*	3417	2.41506e-208	4.43226e-08	2.85418e-202	0.0514331	0.948567
chr6_25.07_32.85MB_A	rs1359232	6	25809716	pyridoxal	3435	1.88058e-234	3.45134e-34	7.16575e-203	0.0121632	0.987837
chr6_25.07_32.85MB_A	rs1359232	6	25809716	pyridoxamine	3433	1.28376e-205	2.35603e-05	3.38383e-202	0.0611631	0.938813
chr6_25.07_32.85MB_A	rs1359232	6	25809716	S(2-carboxyethyl)mercapturic acid	3428	2.22234e-204	0.000407857	3.26898e-202	0.0590536	0.940539
chr6_25.07_32.85MB_A	rs1359232	6	25809716	sebacate (C10-DC)	3417	7.1947e-213	1.32041e-12	8.08481e-203	0.0138516	0.986148
chr6_25.07_32.85MB_A	rs1359232	6	25809716	suberate (C8-DC)	3416	1.12175e-228	2.05869e-28	8.62826e-203	0.0148499	0.98515
chr6_25.07_32.85MB_A	rs1359232	6	25809716	suberoylcarnitine (C8-DC)	3416	1.88039e-208	3.451e-08	1.64424e-202	0.0292052	0.970795
chr6_25.07_32.85MB_A	rs1359232	6	25809716	succinylglutamine	3419	5.43997e-202	0.0998375	4.10661e-202	0.0745412	0.825621
chr6_25.07_32.85MB_A	rs1359232	6	25809716	thymol sulfate	3417	3.77445e-203	0.00692708	2.32072e-202	0.0416397	0.951433
chr6_25.07_32.85MB_A	rs1359232	6	25809716	vanillic acid glycine	3416	3.67479e-208	6.74419e-08	1.36374e-202	0.0240522	0.975948
chr6_25.07_32.85MB_A	rs1359232	6	25809716	X-12704	3431	1.46074e-280	2.68083e-80	7.06103e-203	0.0119708	0.988029
chr6_25.07_32.85MB_A	rs1359232	6	25809716	X-12726	3410	7.6171e-204	0.00139793	1.69108e-202	0.030067	0.968535
chr6_25.07_32.85MB_A	rs1359232	6	25809716	X-12822	3416	1.08633e-299	1.99369e-99	8.33638e-203	0.0143137	0.985686
chr6_25.07_32.85MB_A	rs1359232	6	25809716	X-12839	3416	1.56159e-236	2.86592e-36	2.2867e-202	0.0410078	0.958992
chr6_25.07_32.85MB_A	rs1359232	6	25809716	X-12847	3418	1.36536e-203	0.00250579	6.01981e-202	0.109591	0.887903
chr6_25.07_32.85MB_A	rs1359232	6	25809716	X-13837	3410	4.43955e-215	8.14772e-15	8.3023e-203	0.0142511	0.985749
chr6_25.07_32.85MB_A	rs1359232	6	25809716	X-13866	3422	7.13539e-250	1.30953e-49	7.09838e-203	0.0120394	0.987961
chr6_25.07_32.85MB_A	rs1359232	6	25809716	X-13874	3420	3.92845e-237	7.20972e-37	6.86328e-203	0.0116075	0.988393
chr6_25.07_32.85MB_A	rs1359232	6	25809716	X-15486	3416	2.69648e-204	0.000494874	3.00198e-202	0.0541487	0.945356
chr6_25.07_32.85MB_A	rs1359232	6	25809716	X-16087	3414	7.08842e-203	0.0130091	3.16305e-202	0.0571203	0.929871
chr6_25.07_32.85MB_A	rs1359232	6	25809716	X-17438	3414	2.10864e-205	3.8699e-05	2.3032e-202	0.0413111	0.95865
chr6_25.07_32.85MB_A	rs1359232	6	25809716	X-17685	3416	1.46591e-206	2.69032e-06	6.07633e-202	0.110627	0.889371
chr6_25.07_32.85MB_A	rs1359232	6	25809716	X-17690	3417	2.23094e-202	0.0409436	3.65151e-202	0.0661216	0.892935
chr6_25.07_32.85MB_A	rs1359232	6	25809716	X-18888	3415	5.71078e-237	1.04807e-36	7.56249e-203	0.012892	0.987108
chr6_25.07_32.85MB_A	rs1359232	6	25809716	X-21470	3422	9.55151e-206	1.75295e-05	8.72862e-202	0.159352	0.84063
chr6_25.07_32.85MB_A	rs1359232	6	25809716	X-21788	3416	7.76844e-203	0.0142571	3.25289e-202	0.058772	0.926971
chr6_25.07_32.85MB_A	rs1359232	6	25809716	X-21829	3416	2.55918e-216	4.69675e-16	1.21037e-202	0.0212346	0.978765
chr6_25.07_32.85MB_A	rs1359232	6	25809716	X-21834	3411	1.93989e-205	3.5602e-05	5.06023e-202	0.0919602	0.908004
chr6_25.07_32.85MB_A	rs1359232	6	25809716	X-21841	3422	8.28877e-222	1.5212e-21	1.09273e-202	0.0190736	0.980926
chr6_25.07_32.85MB_A	rs1359232	6	25809716	X-23518	3432	3.11541e-229	5.71758e-29	7.56087e-203	0.012889	0.987111
chr6_25.07_32.85MB_A	rs1359232	6	25809716	X-24339	3416	2.9342e-298	5.38501e-98	7.45044e-203	0.0126862	0.987314
chr6_25.07_32.85MB_A	rs1359232	6	25809716	X-24345	3414	9.48109e-219	1.74002e-18	1.1002e-202	0.0192107	0.980789
chr6_25.07_32.85MB_A	rs1359232	6	25809716	xanthurenate	3416	1.491e-204	0.000273636	5.16031e-202	0.0937991	0.905927
chr6_43.21_43.46MB	rs4714677	6	43327039	dihydroferulate	2286	1.0859e-21	0.0612022	5.66269e-22	0.0310075	0.90779
chr6_43.75_43.88MB	rs9472135	6	43809802	dihydroferulate	2741	1.08305e-21	0.0610363	6.24948e-22	0.0343148	0.904649
chr6_50.73_51.15MB_A	rs2817419	6	50812906	X-21847	2822	1.61196e-11	0.0112716	1.23837e-11	0.00767822	0.98105
chr6_116.13_116.75MB	rs6934962	6	116322349	4-hydroxybenzoate	2531	5.70418e-12	0.155425	1.4935e-12	0.0398895	0.804685
chr6_125.94_126.31MB	rs10782230	6	126228512	N-acetyl-S-allyl-L-cysteine	1652	9.84254e-15	0.0413947	4.06543e-15	0.0161555	0.94245
chr6_125.94_126.31MB	rs10782230	6	126228512	picolinate	1657	2.28185e-14	0.0959675	9.61244e-15	0.0395625	0.86447
[truncated: 312 more rows]

## Sheet: Table S5
Supplemetary Table 5: Table summarising the proportion of colocalised metabolites in the category in the METSIM data
[truncated: 11 more rows]

[truncated: 13 more sheets: Table S6, Table S7, Table S8, Table S9, Table S10, Table S11, Table S12, Table S13, Table S14, Table S15, Table S16, Table S17, Table S18]
